# Supplementary material for: Ajuba as a Potential Nutrition-Responsive Biomarker for the Prevention of Age-Related Sarcopenia
Source: Int J Mol Sci. 2025 Aug 14;26(16):7869. doi: 10.3390/ijms26167869 (PMC12386266; doi:10.3390/ijms26167869)
Supplement: Supplementary file 1 [file ijms-26-07869-s001.zip]

Archive with 1 entries (1 files):
- ijms-3811058-supplementary.xlsx
