# Supplementary material for: Ajuba as a Potential Nutrition-Responsive Biomarker for the Prevention of Age-Related Sarcopenia
Source: Int J Mol Sci. 2025 Aug 14;26(16):7869. doi: 10.3390/ijms26167869 (PMC12386266; doi:10.3390/ijms26167869)
Supplement: Supplementary file 1 [file ijms-26-07869-s001.zip › ijms-3811058-supplementary.xlsx]

## Sheet: Sheet1
Table S1. DEGs related to Aging
geneSymbol	Gene start (bp)	Gene end (bp)	Strand	Gene type	Gene name	Gene description	Chromosome/scaffold name	LOGFC_Mature_Aging	LogCPM	F__Mature_Aging	P_Mature_Aging	FDR_Mature_Aging
ENSMUSG00000076612	113248945	113252552	-1	IG_C_gene	Ighg2c	immunoglobulin heavy constant gamma 2C [Source:MGI Symbol;Acc:MGI:2686979]	12	-4.19989	2.53621	410.936	2.29286e-91	1.30716e-86
ENSMUSG00000024294	10725548	10818704	1	protein_coding	Mib1	MIB E3 ubiquitin protein ligase 1 [Source:MGI Symbol;Acc:MGI:2443157]	18	-1.85606	7.74652	175.061	5.8053e-40	1.6548e-35
ENSMUSG00000025196	43944746	43974995	-1	protein_coding	Cpn1	carboxypeptidase N, polypeptide 1 [Source:MGI Symbol;Acc:MGI:2135874]	19	-3.75268	-0.657972	169.107	1.15926e-38	2.20299e-34
ENSMUSG00000070498	125608838	125869647	1	protein_coding	Tmem132b	transmembrane protein 132B [Source:MGI Symbol;Acc:MGI:3609245]	5	-3.05271	2.94973	138.731	5.04348e-32	7.18822e-28
ENSMUSG00000052276	27126239	27169962	1	protein_coding	Ostn	osteocrin [Source:MGI Symbol;Acc:MGI:2677164]	16	-2.01092	5.15657	138.184	6.64395e-32	7.57543e-28
ENSMUSG00000044338	84966569	84970267	1	protein_coding	Aplnr	apelin receptor [Source:MGI Symbol;Acc:MGI:1346086]	2	1.91395	2.4993	130.594	3.03772e-30	2.88634e-26
ENSMUSG00000074264	113349359	113400348	-1	protein_coding	Amy1	amylase 1, salivary [Source:MGI Symbol;Acc:MGI:88019]	3	-1.15878	5.8167	125.662	3.64501e-29	2.9686e-25
ENSMUSG00000044378	137960584	138056914	-1	protein_coding	Slc15a5	solute carrier family 15, member 5 [Source:MGI Symbol;Acc:MGI:3607714]	6	-1.41069	3.85378	125.248	4.49148e-29	3.20074e-25
ENSMUSG00000076617	113382178	113386350	-1	IG_C_gene	Ighm	immunoglobulin heavy constant mu [Source:MGI Symbol;Acc:MGI:96448]	12	-1.7995	6.90135	112.024	3.52966e-26	2.23585e-22
ENSMUSG00000022246	10569055	10714710	-1	protein_coding	Rai14	retinoic acid induced 14 [Source:MGI Symbol;Acc:MGI:1922896]	15	-1.15248	3.50498	105.524	9.3773e-25	5.346e-21
ENSMUSG00000068614	113877763	113884029	-1	protein_coding	Actc1	actin, alpha, cardiac muscle 1 [Source:MGI Symbol;Acc:MGI:87905]	2	3.19626	7.59918	101.283	7.97517e-24	4.13331e-20
ENSMUSG00000109736	55533439	55534750	-1	processed_pseudogene	Gm8734	predicted gene 8734 [Source:MGI Symbol;Acc:MGI:3647934]	8	-1.7158	1.71074	94.9635	1.93925e-22	9.21304e-19
ENSMUSG00000037735	5425870	5466631	1	lncRNA	2810032G03Rik	RIKEN cDNA 2810032G03 gene [Source:MGI Symbol;Acc:MGI:1919919]	12	-1.86905	0.489929	90.8695	1.53467e-21	6.73013e-18
ENSMUSG00000032744	123127349	123143668	1	protein_coding	Heyl	hairy/enhancer-of-split related with YRPW motif-like [Source:MGI Symbol;Acc:MGI:1860511]	4	1.24067	2.84111	90.1086	2.2544e-21	9.18025e-18
ENSMUSG00000036452	39126198	39509337	1	protein_coding	Arhgap26	Rho GTPase activating protein 26 [Source:MGI Symbol;Acc:MGI:1918552]	18	1.45645	3.75136	89.5833	2.93993e-21	1.11737e-17
ENSMUSG00000056423	27172072	27188989	-1	protein_coding	Uts2b	urotensin 2B [Source:MGI Symbol;Acc:MGI:2677064]	16	-2.12704	0.311715	87.607	7.98409e-21	2.84483e-17
ENSMUSG00000024620	61178222	61218133	1	protein_coding	Pdgfrb	platelet derived growth factor receptor, beta polypeptide [Source:MGI Symbol;Acc:MGI:97531]	18	0.991383	4.72787	86.3295	1.5232e-20	5.10809e-17
ENSMUSG00000030772	111715224	111758264	-1	protein_coding	Dkk3	dickkopf WNT signaling pathway inhibitor 3 [Source:MGI Symbol;Acc:MGI:1354952]	7	-1.61057	4.34218	80.5536	2.82923e-19	8.9608e-16
ENSMUSG00000027827	64856617	65285644	1	protein_coding	Kcnab1	potassium voltage-gated channel, shaker-related subfamily, beta member 1 [Source:MGI Symbol;Acc:MGI:109155]	3	-1.84016	3.72826	79.8335	4.0732e-19	1.22217e-15
ENSMUSG00000031853	126637189	126674179	1	protein_coding	Map3k21	mitogen-activated protein kinase kinase kinase 21 [Source:MGI Symbol;Acc:MGI:2385307]	8	-2.43766	-1.00205	79.1504	5.75567e-19	1.64065e-15
ENSMUSG00000020312	79453885	79473752	-1	protein_coding	Shc2	SHC (Src homology 2 domain containing) transforming protein 2 [Source:MGI Symbol;Acc:MGI:106180]	10	-1.04945	4.38943	78.9579	6.34482e-19	1.72247e-15
ENSMUSG00000034472	75940572	75950741	1	protein_coding	Rasd2	RASD family, member 2 [Source:MGI Symbol;Acc:MGI:1922391]	8	-1.19252	6.1627	76.7469	1.94329e-18	5.03577e-15
ENSMUSG00000019647	47368665	47501937	-1	protein_coding	Sema6a	sema domain, transmembrane domain (TM), and cytoplasmic domain, (semaphorin) 6A [Source:MGI Symbol;Acc:MGI:1203727]	18	1.04482	2.91638	73.8993	8.22071e-18	2.03766e-14
ENSMUSG00000084939	95352961	95375674	-1	lncRNA	Gm830	predicted gene 830 [Source:MGI Symbol;Acc:MGI:2685676]	4	-1.95336	0.476427	72.9872	1.30491e-17	3.0997e-14
ENSMUSG00000050777	119995107	120001804	-1	protein_coding	Tmem37	transmembrane protein 37 [Source:MGI Symbol;Acc:MGI:2157899]	1	-1.28251	5.16304	72.8439	1.40319e-17	3.19983e-14
ENSMUSG00000066607	58395886	58407063	1	protein_coding	Insyn1	inhibitory synaptic factor 1 [Source:MGI Symbol;Acc:MGI:2442108]	9	-0.830949	4.05464	70.3544	4.95525e-17	1.08653e-13
ENSMUSG00000046916	5543775	5556904	1	protein_coding	Myct1	myc target 1 [Source:MGI Symbol;Acc:MGI:1915882]	10	1.02473	2.78896	67.5799	2.02323e-16	4.11945e-13
ENSMUSG00000092397	113884816	113895349	1	lncRNA	C130080G10Rik	RIKEN cDNA C130080G10 gene [Source:MGI Symbol;Acc:MGI:4844008]	2	3.20315	-1.09684	67.5976	2.00507e-16	4.11945e-13
ENSMUSG00000035849	99123587	99134911	-1	protein_coding	Krt222	keratin 222 [Source:MGI Symbol;Acc:MGI:2442728]	11	1.26719	1.1848	67.2176	2.4314e-16	4.7798e-13
ENSMUSG00000028572	95855477	95913650	1	protein_coding	Hook1	hook microtubule tethering protein 1 [Source:MGI Symbol;Acc:MGI:1925213]	4	-0.745226	5.77029	66.4766	3.54073e-16	6.72857e-13
ENSMUSG00000018593	55285326	55314009	-1	protein_coding	Sparc	secreted acidic cysteine rich glycoprotein [Source:MGI Symbol;Acc:MGI:98373]	11	1.05716	7.20561	65.2169	6.70928e-16	1.23386e-12
ENSMUSG00000038235	171265103	171292171	1	protein_coding	F11r	F11 receptor [Source:MGI Symbol;Acc:MGI:1321398]	1	0.770232	3.04865	64.6308	9.03307e-16	1.6093e-12
ENSMUSG00000021360	41013230	41114368	1	protein_coding	Gcnt2	glucosaminyl (N-acetyl) transferase 2, I-branching enzyme [Source:MGI Symbol;Acc:MGI:1100870]	13	-0.719366	3.37608	64.4743	9.77982e-16	1.68954e-12
ENSMUSG00000031112	49929924	49981974	1	protein_coding	Stk26	serine/threonine kinase 26 [Source:MGI Symbol;Acc:MGI:1917665]	X	-1.09221	2.4353	63.9645	1.26678e-15	2.1241e-12
ENSMUSG00000096971	10714912	10790209	1	lncRNA	4930556M19Rik	RIKEN cDNA 4930556M19 gene [Source:MGI Symbol;Acc:MGI:1922509]	15	-1.28657	1.96441	61.9431	3.53523e-15	5.75838e-12
ENSMUSG00000038453	97400166	97467012	-1	protein_coding	Srcin1	SRC kinase signaling inhibitor 1 [Source:MGI Symbol;Acc:MGI:1933179]	11	-1.36017	1.48969	61.2222	5.09844e-15	8.07395e-12
ENSMUSG00000030516	64945913	65177529	-1	protein_coding	Tjp1	tight junction protein 1 [Source:MGI Symbol;Acc:MGI:98759]	7	0.69924	5.01839	60.9773	5.77367e-15	8.783e-12
ENSMUSG00000051579	135069733	135073091	-1	protein_coding	Tceal8	transcription elongation factor A (SII)-like 8 [Source:MGI Symbol;Acc:MGI:1913934]	X	0.980538	2.77228	60.95	5.8543e-15	8.783e-12
ENSMUSG00000036395	26674340	26717764	-1	protein_coding	Glb1l2	galactosidase, beta 1-like 2 [Source:MGI Symbol;Acc:MGI:2388283]	9	1.61532	3.2463	60.7756	6.39651e-15	9.22315e-12
ENSMUSG00000039349	184604123	184615415	-1	protein_coding	C130074G19Rik	RIKEN cDNA C130074G19 gene [Source:MGI Symbol;Acc:MGI:2444831]	1	0.823138	3.90559	60.7528	6.47125e-15	9.22315e-12
ENSMUSG00000033191	118328388	118347258	-1	protein_coding	Tie1	tyrosine kinase with immunoglobulin-like and EGF-like domains 1 [Source:MGI Symbol;Acc:MGI:99906]	4	0.753786	4.87464	59.5721	1.17897e-14	1.63934e-11
ENSMUSG00000034413	26633803	26665323	1	protein_coding	Neurl1b	neuralized E3 ubiquitin protein ligase 1B [Source:MGI Symbol;Acc:MGI:3643092]	17	0.933234	1.6128	59.294	1.3579e-14	1.84319e-11
ENSMUSG00000052496	85698871	85705935	-1	protein_coding	Pkdrej	polycystin (PKD) family receptor for egg jelly [Source:MGI Symbol;Acc:MGI:1338786]	15	-1.61457	0.773227	58.9845	1.58922e-14	2.107e-11
ENSMUSG00000026921	26470026	26483132	1	protein_coding	Egfl7	EGF-like domain 7 [Source:MGI Symbol;Acc:MGI:2449923]	2	0.681728	4.91953	58.7426	1.79708e-14	2.32845e-11
ENSMUSG00000021268	109506879	109538165	1	lncRNA	Meg3	maternally expressed 3 [Source:MGI Symbol;Acc:MGI:1202886]	12	0.969235	4.2621	57.4967	3.38545e-14	4.28898e-11
ENSMUSG00000020083	61943434	61979699	-1	protein_coding	Fam241b	family with sequence similarity 241, member B [Source:MGI Symbol;Acc:MGI:1917144]	10	-1.50301	0.441286	57.109	4.12306e-14	5.06311e-11
ENSMUSG00000062542	106969935	107147863	1	protein_coding	Syt9	synaptotagmin IX [Source:MGI Symbol;Acc:MGI:1926373]	7	-2.04754	1.89268	57.0848	4.17412e-14	5.06311e-11
ENSMUSG00000076609	70703419	70703950	1	IG_C_gene	Igkc	immunoglobulin kappa constant [Source:MGI Symbol;Acc:MGI:96495]	6	-3.50518	0.976913	56.8334	4.74337e-14	5.63374e-11
ENSMUSG00000041912	94320580	94341975	1	protein_coding	Tdrkh	tudor and KH domain containing protein [Source:MGI Symbol;Acc:MGI:1919884]	3	-0.885392	3.17823	56.3427	6.08785e-14	7.08303e-11
ENSMUSG00000060512	63969706	64056968	1	protein_coding	0610040J01Rik	RIKEN cDNA 0610040J01 gene [Source:MGI Symbol;Acc:MGI:1923511]	5	-0.847924	3.19305	56.2052	6.52878e-14	7.44411e-11
ENSMUSG00000029298	105225496	105287405	-1	protein_coding	Gbp9	guanylate-binding protein 9 [Source:MGI Symbol;Acc:MGI:3605620]	5	0.941039	3.88271	55.9466	7.4468e-14	8.16427e-11
ENSMUSG00000045730	62310887	62313030	-1	protein_coding	Adrb2	adrenergic receptor, beta 2 [Source:MGI Symbol;Acc:MGI:87938]	18	-0.910817	4.23547	55.9563	7.40995e-14	8.16427e-11
ENSMUSG00000029710	137348371	137376931	1	protein_coding	Ephb4	Eph receptor B4 [Source:MGI Symbol;Acc:MGI:104757]	5	0.757207	3.93357	55.8477	7.83102e-14	8.42352e-11
ENSMUSG00000041957	16031182	16090576	1	protein_coding	Pkp2	plakophilin 2 [Source:MGI Symbol;Acc:MGI:1914701]	16	-0.990486	2.52894	54.7796	1.34831e-13	1.42347e-10
ENSMUSG00000026074	39940073	40065470	1	protein_coding	Map4k4	mitogen-activated protein kinase kinase kinase kinase 4 [Source:MGI Symbol;Acc:MGI:1349394]	1	0.665481	4.23911	54.6357	1.45078e-13	1.50379e-10
ENSMUSG00000020641	26492745	26506451	-1	protein_coding	Rsad2	radical S-adenosyl methionine domain containing 2 [Source:MGI Symbol;Acc:MGI:1929628]	12	0.884172	2.63667	54.4914	1.56127e-13	1.58943e-10
ENSMUSG00000020682	83331594	83353897	-1	protein_coding	Mmp28	matrix metallopeptidase 28 (epilysin) [Source:MGI Symbol;Acc:MGI:2153062]	11	1.27052	1.19151	54.3841	1.64895e-13	1.64924e-10
ENSMUSG00000045912	79442688	79449859	-1	protein_coding	C2cd4c	C2 calcium-dependent domain containing 4C [Source:MGI Symbol;Acc:MGI:2685084]	10	-1.6361	0.57286	54.1292	1.87732e-13	1.84527e-10
ENSMUSG00000114493	55974063	56232662	1	lncRNA	Gm47071	predicted gene, 47071 [Source:MGI Symbol;Acc:MGI:6095789]	13	-1.72182	-0.0218902	53.2053	3.00443e-13	2.9031e-10
ENSMUSG00000047409	118755521	118873066	1	protein_coding	Ctdspl	CTD (carboxy-terminal domain, RNA polymerase II, polypeptide A) small phosphatase-like [Source:MGI Symbol;Acc:MGI:1916524]	9	0.991548	2.15521	52.7183	3.84986e-13	3.65801e-10
ENSMUSG00000037754	158507318	158608254	1	protein_coding	Ppp1r16b	protein phosphatase 1, regulatory subunit 16B [Source:MGI Symbol;Acc:MGI:2151841]	2	1.02586	1.93494	51.8115	6.10934e-13	5.70973e-10
ENSMUSG00000036902	86363217	86427553	-1	protein_coding	Neto2	neuropilin (NRP) and tolloid (TLL)-like 2 [Source:MGI Symbol;Acc:MGI:1921763]	8	-0.993579	3.62129	51.4783	7.23923e-13	6.65659e-10
ENSMUSG00000026043	45350698	45388866	1	protein_coding	Col3a1	collagen, type III, alpha 1 [Source:MGI Symbol;Acc:MGI:88453]	1	1.4648	6.37095	51.1369	8.61456e-13	7.79549e-10
ENSMUSG00000039745	49408863	49423723	1	protein_coding	Htatip2	HIV-1 Tat interactive protein 2 [Source:MGI Symbol;Acc:MGI:1859271]	7	-0.780545	2.79906	50.7255	1.06229e-12	9.46265e-10
ENSMUSG00000027223	92214021	92231608	-1	protein_coding	Mapk8ip1	mitogen-activated protein kinase 8 interacting protein 1 [Source:MGI Symbol;Acc:MGI:1309464]	2	1.14549	1.74892	50.5497	1.16185e-12	1.01903e-09
ENSMUSG00000039167	151143524	151250723	1	protein_coding	Adgrl4	adhesion G protein-coupled receptor L4 [Source:MGI Symbol;Acc:MGI:2655562]	3	0.685622	4.80129	50.0981	1.46245e-12	1.26325e-09
ENSMUSG00000020642	26350963	26465253	-1	protein_coding	Rnf144a	ring finger protein 144A [Source:MGI Symbol;Acc:MGI:1344401]	12	0.82434	2.94358	49.6216	1.86447e-12	1.58647e-09
ENSMUSG00000079363	105263633	105287452	-1	protein_coding	Gbp4	guanylate binding protein 4 [Source:MGI Symbol;Acc:MGI:97072]	5	1.36208	3.53639	49.4487	2.03625e-12	1.70716e-09
ENSMUSG00000031503	11362805	11499287	1	protein_coding	Col4a2	collagen, type IV, alpha 2 [Source:MGI Symbol;Acc:MGI:88455]	8	0.893722	6.03032	48.8233	2.80094e-12	2.31422e-09
ENSMUSG00000027750	54268530	54298458	1	protein_coding	Postn	periostin, osteoblast specific factor [Source:MGI Symbol;Acc:MGI:1926321]	3	1.35953	1.95392	48.7303	2.93699e-12	2.39197e-09
ENSMUSG00000001506	94827050	94843868	1	protein_coding	Col1a1	collagen, type I, alpha 1 [Source:MGI Symbol;Acc:MGI:88467]	11	1.40052	4.68974	48.6477	3.06331e-12	2.45971e-09
ENSMUSG00000030701	100292099	100311621	-1	protein_coding	Plekhb1	pleckstrin homology domain containing, family B (evectins) member 1 [Source:MGI Symbol;Acc:MGI:1351469]	7	-0.773351	6.58246	48.5161	3.27596e-12	2.59393e-09
ENSMUSG00000041193	138526555	138590793	-1	protein_coding	Pla2g5	phospholipase A2, group V [Source:MGI Symbol;Acc:MGI:101899]	4	-2.1246	1.10815	48.3331	3.59634e-12	2.8086e-09
ENSMUSG00000057897	5919644	6016362	-1	protein_coding	Camk2b	calcium/calmodulin-dependent protein kinase II, beta [Source:MGI Symbol;Acc:MGI:88257]	11	-0.594288	7.51693	48.1768	3.89474e-12	3.00053e-09
ENSMUSG00000068036	13980801	14126412	1	protein_coding	Afdn	afadin, adherens junction formation factor [Source:MGI Symbol;Acc:MGI:1314653]	17	0.631747	5.87758	47.959	4.35234e-12	3.30836e-09
ENSMUSG00000021456	62984691	63006236	-1	protein_coding	Fbp2	fructose bisphosphatase 2 [Source:MGI Symbol;Acc:MGI:95491]	13	0.964824	6.33244	46.7555	8.04172e-12	6.01341e-09
ENSMUSG00000031502	11248423	11362826	-1	protein_coding	Col4a1	collagen, type IV, alpha 1 [Source:MGI Symbol;Acc:MGI:88454]	8	0.947532	6.59298	46.7361	8.12196e-12	6.01341e-09
ENSMUSG00000068794	7997808	8192617	-1	protein_coding	Col28a1	collagen, type XXVIII, alpha 1 [Source:MGI Symbol;Acc:MGI:2685312]	6	2.06317	0.982918	46.6924	8.305e-12	6.0701e-09
ENSMUSG00000034037	91955859	92052985	1	protein_coding	Fgd5	FYVE, RhoGEF and PH domain containing 5 [Source:MGI Symbol;Acc:MGI:2443369]	6	0.75553	3.88802	46.5837	8.77856e-12	6.33501e-09
ENSMUSG00000074227	28955748	28981337	-1	protein_coding	Spint2	serine protease inhibitor, Kunitz type 2 [Source:MGI Symbol;Acc:MGI:1338031]	7	-1.20704	1.36942	45.855	1.27339e-11	9.07452e-09
ENSMUSG00000031239	106440705	106446982	-1	protein_coding	Itm2a	integral membrane protein 2A [Source:MGI Symbol;Acc:MGI:107706]	X	0.681376	6.27885	45.4689	1.5508e-11	1.09131e-08
ENSMUSG00000101257	80202761	80207332	1	lncRNA	2310015K22Rik	RIKEN cDNA 2310015K22 gene [Source:MGI Symbol;Acc:MGI:1916815]	1	0.980962	3.65391	45.4452	1.56967e-11	1.09131e-08
ENSMUSG00000020717	106545043	106641454	-1	protein_coding	Pecam1	platelet/endothelial cell adhesion molecule 1 [Source:MGI Symbol;Acc:MGI:97537]	11	0.631685	5.9031	45.1222	1.85113e-11	1.25765e-08
ENSMUSG00000038175	45543218	45565498	1	protein_coding	Mylip	myosin regulatory light chain interacting protein [Source:MGI Symbol;Acc:MGI:2388271]	13	0.641189	4.52698	45.1202	1.85305e-11	1.25765e-08
ENSMUSG00000094345	67873156	67873626	1	IG_V_gene	Igkv14-126	immunoglobulin kappa variable 14-126 [Source:MGI Symbol;Acc:MGI:3643131]	6	-6.95409	-2.67153	45.0452	1.92534e-11	1.29134e-08
ENSMUSG00000042099	34029493	34041892	1	protein_coding	Kank3	KN motif and ankyrin repeat domains 3 [Source:MGI Symbol;Acc:MGI:1098615]	17	0.57141	4.91555	44.8789	2.09602e-11	1.38946e-08
ENSMUSG00000033446	73475335	73480734	1	protein_coding	Lpar6	lysophosphatidic acid receptor 6 [Source:MGI Symbol;Acc:MGI:1914418]	14	1.22885	1.78107	44.788	2.19559e-11	1.43874e-08
ENSMUSG00000028885	132460277	132484563	-1	protein_coding	Smpdl3b	sphingomyelin phosphodiesterase, acid-like 3B [Source:MGI Symbol;Acc:MGI:1916022]	4	-1.10068	1.34407	44.1923	2.97647e-11	1.92828e-08
ENSMUSG00000008398	93083276	93146997	-1	protein_coding	Elk3	ELK3, member of ETS oncogene family [Source:MGI Symbol;Acc:MGI:101762]	10	0.760381	3.25201	44.117	3.09323e-11	1.98141e-08
ENSMUSG00000070565	156962752	157240165	-1	protein_coding	Rasal2	RAS protein activator like 2 [Source:MGI Symbol;Acc:MGI:2443881]	1	0.726498	3.98235	43.7227	3.78367e-11	2.39674e-08
ENSMUSG00000021097	104729376	104831335	-1	protein_coding	Clmn	calmin [Source:MGI Symbol;Acc:MGI:2136957]	12	1.05344	2.41518	43.6518	3.92323e-11	2.45784e-08
ENSMUSG00000040265	161810022	162305603	-1	protein_coding	Dnm3	dynamin 3 [Source:MGI Symbol;Acc:MGI:1341299]	1	1.04638	3.10509	43.3845	4.49741e-11	2.78693e-08
ENSMUSG00000020101	60182630	60208463	1	protein_coding	Vsir	V-set immunoregulatory receptor [Source:MGI Symbol;Acc:MGI:1921298]	10	0.830403	3.20547	43.1609	5.04171e-11	3.09062e-08
ENSMUSG00000034349	68912071	68941956	1	protein_coding	Smc4	structural maintenance of chromosomes 4 [Source:MGI Symbol;Acc:MGI:1917349]	3	0.799446	3.02032	43.0703	5.28085e-11	3.20278e-08
ENSMUSG00000041378	18595597	18597012	1	protein_coding	Cldn5	claudin 5 [Source:MGI Symbol;Acc:MGI:1276112]	16	1.10057	3.36731	42.8134	6.0217e-11	3.61365e-08
ENSMUSG00000120976	126613426	126615640	-1	lncRNA		novel transcript	6	1.93355	0.956503	42.5066	7.04444e-11	4.18337e-08
ENSMUSG00000047497	11064876	11349317	1	protein_coding	Adamts12	a disintegrin-like and metallopeptidase (reprolysin type) with thrombospondin type 1 motif, 12 [Source:MGI Symbol;Acc:MGI:2146046]	15	1.35781	1.70258	42.1587	8.41572e-11	4.94619e-08
ENSMUSG00000024769	6356486	6375682	1	protein_coding	Cdc42bpg	CDC42 binding protein kinase gamma (DMPK-like) [Source:MGI Symbol;Acc:MGI:2652845]	19	-0.585299	3.85254	41.7845	1.01907e-10	5.92826e-08
ENSMUSG00000043415	19662563	19665394	1	protein_coding	Otud1	OTU domain containing 1 [Source:MGI Symbol;Acc:MGI:1918448]	2	-1.34263	3.68069	41.2119	1.36587e-10	7.86551e-08
ENSMUSG00000079018	74915867	74920679	-1	protein_coding	Ly6c1	lymphocyte antigen 6 complex, locus C1 [Source:MGI Symbol;Acc:MGI:96882]	15	0.64266	5.91934	40.848	1.64538e-10	9.38033e-08
ENSMUSG00000044641	167922924	167943123	1	protein_coding	Pard6b	par-6 family cell polarity regulator beta [Source:MGI Symbol;Acc:MGI:2135605]	2	-1.4457	0.736691	40.5393	1.927e-10	1.08445e-07
ENSMUSG00000068547	144658241	144680806	-1	protein_coding	Clca4a	chloride channel accessory 4A [Source:MGI Symbol;Acc:MGI:2139744]	3	-5.16589	-2.32266	40.5259	1.94025e-10	1.08445e-07
ENSMUSG00000027520	63312424	63353735	1	protein_coding	Zdbf2	zinc finger, DBF-type containing 2 [Source:MGI Symbol;Acc:MGI:1921134]	1	1.63585	-0.00100381	40.3183	2.15774e-10	1.1943e-07
ENSMUSG00000003031	134897364	134902476	1	protein_coding	Cdkn1b	cyclin-dependent kinase inhibitor 1B [Source:MGI Symbol;Acc:MGI:104565]	6	0.629629	5.66578	40.121	2.38713e-10	1.30856e-07
ENSMUSG00000026971	60428636	60552987	-1	protein_coding	Itgb6	integrin beta 6 [Source:MGI Symbol;Acc:MGI:96615]	2	-1.00938	4.64604	39.8224	2.78143e-10	1.51018e-07
ENSMUSG00000026042	45413481	45542442	-1	protein_coding	Col5a2	collagen, type V, alpha 2 [Source:MGI Symbol;Acc:MGI:88458]	1	1.03098	4.22297	39.6339	3.06317e-10	1.64746e-07
ENSMUSG00000074364	15680883	15701492	-1	protein_coding	Ehd2	EH-domain containing 2 [Source:MGI Symbol;Acc:MGI:2154274]	7	0.603173	5.48419	39.5975	3.1208e-10	1.66278e-07
ENSMUSG00000042254	65172462	65187887	1	protein_coding	Cilp	cartilage intermediate layer protein, nucleotide pyrophosphohydrolase [Source:MGI Symbol;Acc:MGI:2444507]	9	-1.00958	4.12949	39.4135	3.42915e-10	1.81015e-07
ENSMUSG00000025608	31496423	31540916	-1	protein_coding	Podxl	podocalyxin-like [Source:MGI Symbol;Acc:MGI:1351317]	6	0.861282	4.98742	39.3371	3.56599e-10	1.86511e-07
ENSMUSG00000021990	60871450	61002005	1	protein_coding	Spata13	spermatogenesis associated 13 [Source:MGI Symbol;Acc:MGI:104838]	14	0.908399	1.92481	39.172	3.88068e-10	2.00697e-07
ENSMUSG00000043088	113435445	113447719	1	protein_coding	Il17re	interleukin 17 receptor E [Source:MGI Symbol;Acc:MGI:1889371]	6	-1.7013	-0.346494	39.1585	3.90763e-10	2.00697e-07
ENSMUSG00000041445	34097422	34126244	1	protein_coding	Mmrn2	multimerin 2 [Source:MGI Symbol;Acc:MGI:2385618]	14	0.700753	3.73081	39.1122	4.00138e-10	2.03677e-07
ENSMUSG00000041245	149981074	150103148	1	protein_coding	Wnk3	WNK lysine deficient protein kinase 3 [Source:MGI Symbol;Acc:MGI:2652875]	X	-1.03146	1.32013	39.0485	4.13406e-10	2.08569e-07
ENSMUSG00000001240	101136854	101150372	1	protein_coding	Ramp2	receptor (calcitonin) activity modifying protein 2 [Source:MGI Symbol;Acc:MGI:1859650]	11	0.582147	4.035	38.9181	4.4197e-10	2.21024e-07
ENSMUSG00000034165	47815976	47910616	1	protein_coding	Ccnd3	cyclin D3 [Source:MGI Symbol;Acc:MGI:88315]	17	0.642674	3.13169	38.7229	4.88443e-10	2.4214e-07
ENSMUSG00000027966	113824189	114014367	1	protein_coding	Col11a1	collagen, type XI, alpha 1 [Source:MGI Symbol;Acc:MGI:88446]	3	2.39805	-0.37461	38.6259	5.13324e-10	2.52281e-07
ENSMUSG00000046828	44243230	44258121	-1	protein_coding	Mettl21e	methyltransferase like 21E [Source:MGI Symbol;Acc:MGI:2685837]	1	1.11946	2.54533	38.3437	5.9319e-10	2.89041e-07
ENSMUSG00000044006	70333019	70340337	-1	protein_coding	Cilp2	cartilage intermediate layer protein 2 [Source:MGI Symbol;Acc:MGI:1915959]	8	2.40463	-0.0910042	38.2911	6.09399e-10	2.94422e-07
ENSMUSG00000034958	81040342	81066667	-1	protein_coding	Atcay	ataxia, cerebellar, Cayman type [Source:MGI Symbol;Acc:MGI:2448730]	10	0.843109	4.07643	38.0822	6.78248e-10	3.24932e-07
ENSMUSG00000026837	27776437	27929526	1	protein_coding	Col5a1	collagen, type V, alpha 1 [Source:MGI Symbol;Acc:MGI:88457]	2	0.799322	4.32687	37.9484	7.26409e-10	3.45105e-07
ENSMUSG00000111394	59580097	59583983	1	TEC	Gm49759	predicted gene, 49759 [Source:MGI Symbol;Acc:MGI:6215263]	9	0.746057	3.9712	37.9092	7.41144e-10	3.49195e-07
ENSMUSG00000022537	30330673	30369660	-1	protein_coding	Tmem44	transmembrane protein 44 [Source:MGI Symbol;Acc:MGI:1924489]	16	0.966872	2.3233	37.5434	8.93996e-10	4.1776e-07
ENSMUSG00000032093	44910038	44920925	-1	protein_coding	Cd3e	CD3 antigen, epsilon polypeptide [Source:MGI Symbol;Acc:MGI:88332]	9	-1.61397	-0.0225893	37.3649	9.79719e-10	4.54096e-07
ENSMUSG00000035305	99952988	100301962	1	protein_coding	Ror1	receptor tyrosine kinase-like orphan receptor 1 [Source:MGI Symbol;Acc:MGI:1347520]	4	1.3769	0.939113	37.1333	1.10326e-09	5.07233e-07
ENSMUSG00000035566	84681003	84776442	1	protein_coding	Pcdh17	protocadherin 17 [Source:MGI Symbol;Acc:MGI:2684924]	14	1.20016	0.688373	37.0095	1.17555e-09	5.36145e-07
ENSMUSG00000004562	52222176	52243708	1	protein_coding	Arhgef40	Rho guanine nucleotide exchange factor (GEF) 40 [Source:MGI Symbol;Acc:MGI:2685515]	14	0.579427	3.38861	36.8346	1.28585e-09	5.81795e-07
ENSMUSG00000008318	100495054	100512653	-1	protein_coding	Relt	RELT tumor necrosis factor receptor [Source:MGI Symbol;Acc:MGI:2443373]	7	-0.810836	3.30561	36.7444	1.3468e-09	6.04574e-07
ENSMUSG00000056492	43671342	43770448	1	protein_coding	Adgrf5	adhesion G protein-coupled receptor F5 [Source:MGI Symbol;Acc:MGI:2182928]	17	0.625074	6.83385	36.7214	1.36272e-09	6.06944e-07
ENSMUSG00000063275	13855093	14060946	-1	protein_coding	Hacd1	3-hydroxyacyl-CoA dehydratase 1 [Source:MGI Symbol;Acc:MGI:1353592]	2	0.654782	5.41154	36.4689	1.55123e-09	6.85546e-07
ENSMUSG00000056966	137951723	137961360	-1	protein_coding	Gjc3	gap junction protein, gamma 3 [Source:MGI Symbol;Acc:MGI:2153041]	5	1.77793	0.438153	36.3845	1.61987e-09	7.04952e-07
ENSMUSG00000105550	127655248	127658910	1	lncRNA	Gm35585	predicted gene, 35585 [Source:MGI Symbol;Acc:MGI:5594744]	3	-2.20817	-0.511876	36.3938	1.61216e-09	7.04952e-07
ENSMUSG00000038954	45088039	45430177	1	protein_coding	Supt3	SPT3, SAGA and STAGA complex component [Source:MGI Symbol;Acc:MGI:1923723]	17	-0.664714	3.18636	36.2538	1.73222e-09	7.45461e-07
ENSMUSG00000048502	25979001	25990512	1	protein_coding	Duxbl1	double homeobox B-like 1 [Source:MGI Symbol;Acc:MGI:1916048]	14	1.54286	-0.515508	36.2461	1.7391e-09	7.45461e-07
ENSMUSG00000022415	79975535	80003702	1	protein_coding	Syngr1	synaptogyrin 1 [Source:MGI Symbol;Acc:MGI:1328323]	15	-0.500784	5.09075	36.1828	1.79651e-09	7.6432e-07
ENSMUSG00000040724	107008462	107022321	1	protein_coding	Kcna2	potassium voltage-gated channel, shaker-related subfamily, member 2 [Source:MGI Symbol;Acc:MGI:96659]	3	1.29247	2.16691	36.0798	1.89403e-09	7.99842e-07
ENSMUSG00000048416	67281430	67307336	1	protein_coding	Mlf1	myeloid leukemia factor 1 [Source:MGI Symbol;Acc:MGI:1341819]	3	0.674683	7.84882	35.649	2.36268e-09	9.90414e-07
ENSMUSG00000006542	74778081	74788380	-1	protein_coding	Prkag3	protein kinase, AMP-activated, gamma 3 non-catalytic subunit [Source:MGI Symbol;Acc:MGI:1891343]	1	-0.849344	7.48806	35.4664	2.5949e-09	1.07982e-06
ENSMUSG00000040717	26760898	26829243	1	protein_coding	Il17rd	interleukin 17 receptor D [Source:MGI Symbol;Acc:MGI:2159727]	14	0.673791	2.52724	35.3707	2.72561e-09	1.12599e-06
ENSMUSG00000021701	110531580	110537378	1	protein_coding	Plk2	polo like kinase 2 [Source:MGI Symbol;Acc:MGI:1099790]	13	0.823433	2.93014	35.3283	2.78551e-09	1.14246e-06
ENSMUSG00000026904	61876806	62157074	1	protein_coding	Slc4a10	solute carrier family 4, sodium bicarbonate cotransporter-like, member 10 [Source:MGI Symbol;Acc:MGI:2150150]	2	-1.18579	1.24921	35.1219	3.09706e-09	1.26117e-06
ENSMUSG00000000093	85723377	85732774	1	protein_coding	Tbx2	T-box 2 [Source:MGI Symbol;Acc:MGI:98494]	11	0.872025	1.77322	35.044	3.22335e-09	1.30329e-06
ENSMUSG00000027435	148278560	148285483	-1	protein_coding	Cd93	CD93 antigen [Source:MGI Symbol;Acc:MGI:106664]	2	0.650886	4.73486	34.8934	3.48257e-09	1.39818e-06
ENSMUSG00000053279	20470079	20620829	1	protein_coding	Aldh1a1	aldehyde dehydrogenase family 1, subfamily A1 [Source:MGI Symbol;Acc:MGI:1353450]	19	-0.688977	7.5645	34.8234	3.61006e-09	1.43923e-06
ENSMUSG00000000223	133305300	133357322	1	protein_coding	Drp2	dystrophin related protein 2 [Source:MGI Symbol;Acc:MGI:107432]	X	1.94893	3.44337	34.7786	3.69412e-09	1.45243e-06
ENSMUSG00000037239	28858254	28869836	-1	protein_coding	Spred3	sprouty-related EVH1 domain containing 3 [Source:MGI Symbol;Acc:MGI:2142186]	7	-0.884559	2.04567	34.7811	3.68945e-09	1.45243e-06
ENSMUSG00000039304	27371177	27396576	1	protein_coding	Tnfsf10	tumor necrosis factor (ligand) superfamily, member 10 [Source:MGI Symbol;Acc:MGI:107414]	3	0.938494	2.98177	34.7432	3.76192e-09	1.46895e-06
ENSMUSG00000010175	189850232	189902911	-1	protein_coding	Prox1	prospero homeobox 1 [Source:MGI Symbol;Acc:MGI:97772]	1	1.37138	0.841111	34.727	3.79329e-09	1.47113e-06
ENSMUSG00000102329	11526517	11535647	1	lncRNA	Gm10851	predicted gene 10851 [Source:MGI Symbol;Acc:MGI:3641824]	2	-1.58998	1.79626	34.6814	3.88315e-09	1.4958e-06
ENSMUSG00000021703	92747599	92848455	1	protein_coding	Serinc5	serine incorporator 5 [Source:MGI Symbol;Acc:MGI:2444223]	13	0.680185	2.21559	34.6581	3.93002e-09	1.5037e-06
ENSMUSG00000002265	6706891	6733430	-1	protein_coding	Peg3	paternally expressed 3 [Source:MGI Symbol;Acc:MGI:104748]	7	1.40768	5.07428	34.4368	4.40316e-09	1.66588e-06
ENSMUSG00000027199	122424948	122441784	-1	protein_coding	Gatm	glycine amidinotransferase (L-arginine:glycine amidinotransferase) [Source:MGI Symbol;Acc:MGI:1914342]	2	1.44176	2.24834	34.4328	4.41235e-09	1.66588e-06
ENSMUSG00000025425	77273535	77346467	1	protein_coding	St8sia5	ST8 alpha-N-acetyl-neuraminide alpha-2,8-sialyltransferase 5 [Source:MGI Symbol;Acc:MGI:109243]	18	-0.528743	4.47053	34.4057	4.47414e-09	1.6781e-06
ENSMUSG00000031871	104828257	104871143	1	protein_coding	Cdh5	cadherin 5 [Source:MGI Symbol;Acc:MGI:105057]	8	0.631942	5.98538	34.3743	4.54677e-09	1.69419e-06
ENSMUSG00000060429	55499784	55770345	-1	protein_coding	Sntb1	syntrophin, basic 1 [Source:MGI Symbol;Acc:MGI:101781]	15	1.13777	3.36556	34.2605	4.8206e-09	1.78456e-06
ENSMUSG00000027883	108585954	108629625	-1	protein_coding	Gpsm2	G-protein signalling modulator 2 (AGS3-like, C. elegans) [Source:MGI Symbol;Acc:MGI:1923373]	3	1.38138	0.270132	34.0655	5.32887e-09	1.95999e-06
ENSMUSG00000026836	58278656	58457169	-1	protein_coding	Acvr1	activin A receptor, type 1 [Source:MGI Symbol;Acc:MGI:87911]	2	-0.639104	3.84827	33.877	5.87086e-09	2.1455e-06
ENSMUSG00000032349	77824646	77891801	1	protein_coding	Elovl5	ELOVL family member 5, elongation of long chain fatty acids (yeast) [Source:MGI Symbol;Acc:MGI:1916051]	9	0.546785	3.29446	33.8253	6.02909e-09	2.18929e-06
ENSMUSG00000034210	115594941	115634524	1	protein_coding	Efcab14	EF-hand calcium binding domain 14 [Source:MGI Symbol;Acc:MGI:2442397]	4	-0.470987	5.67094	33.7543	6.25312e-09	2.25627e-06
ENSMUSG00000031480	22717329	22751350	1	protein_coding	Thsd1	thrombospondin, type I, domain 1 [Source:MGI Symbol;Acc:MGI:1929096]	8	0.964689	1.44663	33.567	6.88514e-09	2.46869e-06
ENSMUSG00000026785	29967696	29981034	1	protein_coding	Pkn3	protein kinase N3 [Source:MGI Symbol;Acc:MGI:2388285]	2	0.826695	2.66098	33.4504	7.31056e-09	2.60484e-06
ENSMUSG00000020674	29987607	30067657	1	protein_coding	Pxdn	peroxidasin [Source:MGI Symbol;Acc:MGI:1916925]	12	0.690724	4.05791	33.414	7.44845e-09	2.63396e-06
ENSMUSG00000022893	85590715	85600001	-1	protein_coding	Adamts1	a disintegrin-like and metallopeptidase (reprolysin type) with thrombospondin type 1 motif, 1 [Source:MGI Symbol;Acc:MGI:109249]	16	0.933785	5.28955	33.4034	7.48932e-09	2.63396e-06
ENSMUSG00000051817	152235531	152239983	-1	protein_coding	Sox12	SRY (sex determining region Y)-box 12 [Source:MGI Symbol;Acc:MGI:98360]	2	1.03174	0.808646	33.3926	7.53089e-09	2.63396e-06
ENSMUSG00000032076	47441471	47769413	1	protein_coding	Cadm1	cell adhesion molecule 1 [Source:MGI Symbol;Acc:MGI:1889272]	9	-0.828283	3.54975	33.3629	7.64696e-09	2.65825e-06
ENSMUSG00000040093	118359238	118380168	-1	protein_coding	Bmf	BCL2 modifying factor [Source:MGI Symbol;Acc:MGI:2176433]	2	0.84563	1.8806	33.3324	7.76772e-09	2.68387e-06
ENSMUSG00000046808	72360672	72456118	1	protein_coding	Atp10d	ATPase, class V, type 10D [Source:MGI Symbol;Acc:MGI:2450125]	5	0.829057	1.48136	33.3085	7.86374e-09	2.70067e-06
ENSMUSG00000034361	95259618	95297159	1	protein_coding	Cpne2	copine II [Source:MGI Symbol;Acc:MGI:2387578]	8	-0.907346	3.17715	33.0348	9.0525e-09	3.09032e-06
ENSMUSG00000040690	129941633	129993076	1	protein_coding	Col16a1	collagen, type XVI, alpha 1 [Source:MGI Symbol;Acc:MGI:1095396]	4	0.959602	1.41191	32.859	9.90925e-09	3.36266e-06
ENSMUSG00000046280	89738677	89766141	1	protein_coding	She	src homology 2 domain-containing transforming protein E [Source:MGI Symbol;Acc:MGI:1099462]	3	0.675371	2.87088	32.7755	1.03439e-08	3.48937e-06
ENSMUSG00000051375	38318967	38345106	-1	protein_coding	Pcdh1	protocadherin 1 [Source:MGI Symbol;Acc:MGI:104692]	18	0.740446	2.89712	32.6187	1.12132e-08	3.76039e-06
ENSMUSG00000037419	14265286	14292803	-1	protein_coding	Endod1	endonuclease domain containing 1 [Source:MGI Symbol;Acc:MGI:1919196]	9	0.870727	1.66634	32.5986	1.13298e-08	3.77725e-06
ENSMUSG00000054510	77878840	78132796	1	lncRNA	Gm14461	predicted gene 14461 [Source:MGI Symbol;Acc:MGI:3651589]	2	-3.04276	-2.51248	32.5703	1.14959e-08	3.81036e-06
ENSMUSG00000037679	112555218	112581991	1	protein_coding	Inf2	inverted formin, FH2 and WH2 domain containing [Source:MGI Symbol;Acc:MGI:1917685]	12	0.596248	3.77776	32.558	1.15686e-08	3.8123e-06
ENSMUSG00000024812	24071869	24202394	-1	protein_coding	Tjp2	tight junction protein 2 [Source:MGI Symbol;Acc:MGI:1341872]	19	0.65572	2.36756	32.5292	1.17417e-08	3.8471e-06
ENSMUSG00000078532	130297197	130339644	1	protein_coding	Nkain1	Na+/K+ transporting ATPase interacting 1 [Source:MGI Symbol;Acc:MGI:1914399]	4	-0.647715	4.05421	32.5076	1.1873e-08	3.86788e-06
ENSMUSG00000032911	56772317	56807154	1	protein_coding	Cspg4	chondroitin sulfate proteoglycan 4 [Source:MGI Symbol;Acc:MGI:2153093]	9	0.692149	2.52575	32.4238	1.23956e-08	4.0152e-06
ENSMUSG00000018217	63019808	63050373	1	protein_coding	Pmp22	peripheral myelin protein 22 [Source:MGI Symbol;Acc:MGI:97631]	11	1.83965	5.66455	32.3438	1.29172e-08	4.16051e-06
ENSMUSG00000018339	54793279	54801203	1	protein_coding	Gpx3	glutathione peroxidase 3 [Source:MGI Symbol;Acc:MGI:105102]	11	-0.705096	7.65059	32.2988	1.32196e-08	4.23399e-06
ENSMUSG00000044786	28076209	28079678	-1	protein_coding	Zfp36	zinc finger protein 36 [Source:MGI Symbol;Acc:MGI:99180]	7	-1.02001	4.03207	32.227	1.37172e-08	4.36882e-06
ENSMUSG00000027954	89179040	89188449	-1	protein_coding	Efna1	ephrin A1 [Source:MGI Symbol;Acc:MGI:103236]	3	0.725536	3.19505	32.1679	1.41411e-08	4.47881e-06
ENSMUSG00000026222	85577709	85637719	1	protein_coding	Sp100	nuclear antigen Sp100 [Source:MGI Symbol;Acc:MGI:109561]	1	0.643171	3.51058	32.102	1.46285e-08	4.60758e-06
ENSMUSG00000084169	56153681	56153909	-1	processed_pseudogene	Gm12240	predicted gene 12240 [Source:MGI Symbol;Acc:MGI:3649325]	11	-1.5333	0.426486	32.055	1.4987e-08	4.69457e-06
ENSMUSG00000050211	119996893	120075816	-1	protein_coding	Pla2g4e	phospholipase A2, group IVE [Source:MGI Symbol;Acc:MGI:1919144]	2	0.65366	5.71981	31.957	1.57621e-08	4.91038e-06
ENSMUSG00000041143	138700199	138786482	1	protein_coding	Tmco4	transmembrane and coiled-coil domains 4 [Source:MGI Symbol;Acc:MGI:1924306]	4	-0.661912	3.67881	31.8983	1.62457e-08	5.03351e-06
ENSMUSG00000029330	101912996	101971724	1	protein_coding	Cds1	CDP-diacylglycerol synthase 1 [Source:MGI Symbol;Acc:MGI:1921846]	5	-1.14039	1.46851	31.8616	1.65561e-08	5.07454e-06
ENSMUSG00000055214	175789872	176102878	-1	protein_coding	Pld5	phospholipase D family, member 5 [Source:MGI Symbol;Acc:MGI:2442056]	1	-1.35098	1.67971	31.8693	1.64902e-08	5.07454e-06
ENSMUSG00000027547	168590252	168609863	-1	protein_coding	Sall4	spalt like transcription factor 4 [Source:MGI Symbol;Acc:MGI:2139360]	2	-0.888784	1.38278	31.813	1.69757e-08	5.16916e-06
ENSMUSG00000033295	118065410	118148602	-1	protein_coding	Ptprf	protein tyrosine phosphatase, receptor type, F [Source:MGI Symbol;Acc:MGI:102695]	4	1.5874	1.38737	31.8049	1.70462e-08	5.16916e-06
ENSMUSG00000074971	110191262	110193528	-1	protein_coding	Fibin	fin bud initiation factor homolog (zebrafish) [Source:MGI Symbol;Acc:MGI:1914856]	2	1.21975	3.91507	31.655	1.84141e-08	5.55442e-06
ENSMUSG00000032854	125658920	125732268	-1	protein_coding	Ugt8a	UDP galactosyltransferase 8A [Source:MGI Symbol;Acc:MGI:109522]	3	2.3158	0.486184	31.619	1.87587e-08	5.62859e-06
ENSMUSG00000025887	5345430	5373032	1	protein_coding	Casp12	caspase 12 [Source:MGI Symbol;Acc:MGI:1312922]	9	-0.670835	4.43456	31.5937	1.9005e-08	5.67264e-06
ENSMUSG00000071347	61005583	61018318	1	protein_coding	C1qtnf9	C1q and tumor necrosis factor related protein 9 [Source:MGI Symbol;Acc:MGI:3045252]	14	0.527277	4.72671	31.3849	2.11622e-08	6.28363e-06
ENSMUSG00000028073	87655197	87731613	-1	protein_coding	Pear1	platelet endothelial aggregation receptor 1 [Source:MGI Symbol;Acc:MGI:1920432]	3	0.566237	3.5081	31.345	2.16015e-08	6.38083e-06
ENSMUSG00000047976	126617360	126623347	-1	protein_coding	Kcna1	potassium voltage-gated channel, shaker-related subfamily, member 1 [Source:MGI Symbol;Acc:MGI:96654]	6	1.50407	0.431515	31.3164	2.19215e-08	6.44197e-06
ENSMUSG00000029685	24528143	24573163	1	protein_coding	Asb15	ankyrin repeat and SOCS box-containing 15 [Source:MGI Symbol;Acc:MGI:1926160]	6	-0.618381	7.48336	31.2374	2.28321e-08	6.67516e-06
ENSMUSG00000025083	56900793	56996660	-1	protein_coding	Afap1l2	actin filament associated protein 1-like 2 [Source:MGI Symbol;Acc:MGI:2147658]	19	1.02194	0.898575	31.1549	2.38242e-08	6.89452e-06
ENSMUSG00000044033	76840246	77000980	-1	protein_coding	Ccdc141	coiled-coil domain containing 141 [Source:MGI Symbol;Acc:MGI:1919735]	2	0.7767	1.84651	31.1612	2.37464e-08	6.89452e-06
ENSMUSG00000020926	102652265	102671088	1	protein_coding	Adam11	a disintegrin and metallopeptidase domain 11 [Source:MGI Symbol;Acc:MGI:1098667]	11	1.5035	-0.183683	31.1223	2.42271e-08	6.94916e-06
ENSMUSG00000030102	108190057	108528070	1	protein_coding	Itpr1	inositol 1,4,5-trisphosphate receptor 1 [Source:MGI Symbol;Acc:MGI:96623]	6	-0.647482	5.77353	31.1199	2.42568e-08	6.94916e-06
ENSMUSG00000000805	84848612	84856870	1	protein_coding	Car4	carbonic anhydrase 4 [Source:MGI Symbol;Acc:MGI:1096574]	11	1.07379	2.95557	31.0229	2.54999e-08	7.22846e-06
ENSMUSG00000050050	92755813	92823130	-1	protein_coding	Ccdc158	coiled-coil domain containing 158 [Source:MGI Symbol;Acc:MGI:2444555]	5	-2.40865	-1.38487	31.0188	2.55535e-08	7.22846e-06
ENSMUSG00000079669	117081590	117083771	1	lncRNA	Gm17396	predicted gene, 17396 [Source:MGI Symbol;Acc:MGI:4937030]	9	1.50859	-1.03129	31.0144	2.56122e-08	7.22846e-06
ENSMUSG00000057531	45075551	45155623	-1	protein_coding	Dtnbp1	dystrobrevin binding protein 1 [Source:MGI Symbol;Acc:MGI:2137586]	13	-0.459969	4.96677	31.0024	2.57705e-08	7.23732e-06
ENSMUSG00000025225	46292759	46300824	1	protein_coding	Nfkb2	nuclear factor of kappa light polypeptide gene enhancer in B cells 2, p49/p100 [Source:MGI Symbol;Acc:MGI:1099800]	19	-0.550581	3.25621	30.8562	2.77868e-08	7.7343e-06
ENSMUSG00000070305	44966484	44988734	1	protein_coding	Mpzl3	myelin protein zero-like 3 [Source:MGI Symbol;Acc:MGI:2442647]	9	-1.04426	2.29888	30.8545	2.78115e-08	7.7343e-06
ENSMUSG00000029403	92153933	92191742	-1	protein_coding	Cdkl2	cyclin-dependent kinase-like 2 (CDC2-related kinase) [Source:MGI Symbol;Acc:MGI:1858227]	5	-0.561533	3.3428	30.7213	2.97879e-08	8.24373e-06
ENSMUSG00000056569	170978280	170988699	1	protein_coding	Mpz	myelin protein zero [Source:MGI Symbol;Acc:MGI:103177]	1	2.30488	5.1694	30.6604	3.07377e-08	8.4655e-06
ENSMUSG00000034205	69846517	69933283	1	protein_coding	Loxl2	lysyl oxidase-like 2 [Source:MGI Symbol;Acc:MGI:2137913]	14	0.950195	2.66767	30.6039	3.16453e-08	8.67356e-06
ENSMUSG00000002980	19490056	19504941	-1	protein_coding	Bcam	basal cell adhesion molecule [Source:MGI Symbol;Acc:MGI:1929940]	7	0.505476	4.61961	30.549	3.25532e-08	8.87971e-06
ENSMUSG00000022324	34306823	34436419	1	protein_coding	Matn2	matrilin 2 [Source:MGI Symbol;Acc:MGI:109613]	15	0.978947	1.79807	30.4592	3.40969e-08	9.22693e-06
ENSMUSG00000031342	165021907	165171984	1	protein_coding	Gpm6b	glycoprotein m6b [Source:MGI Symbol;Acc:MGI:107672]	X	1.09122	2.41609	30.4562	3.41498e-08	9.22693e-06
ENSMUSG00000025151	93579080	93585749	-1	protein_coding	Maged1	MAGE family member D1 [Source:MGI Symbol;Acc:MGI:1930187]	X	0.530379	4.09942	30.3302	3.64403e-08	9.70777e-06
ENSMUSG00000054863	87428500	87643565	1	protein_coding	Tafa5	TAFA chemokine like family member 5 [Source:MGI Symbol;Acc:MGI:2146182]	15	-0.73627	2.36319	30.3309	3.64279e-08	9.70777e-06
ENSMUSG00000102752	170125768	170133901	-1	protein_coding	Gm7694	predicted gene 7694 [Source:MGI Symbol;Acc:MGI:3649135]	1	-1.47236	-0.342416	30.3383	3.62898e-08	9.70777e-06
ENSMUSG00000070436	98994583	99002446	-1	protein_coding	Serpinh1	serine (or cysteine) peptidase inhibitor, clade H, member 1 [Source:MGI Symbol;Acc:MGI:88283]	7	0.543113	4.51578	30.1461	4.00685e-08	1.06247e-05
ENSMUSG00000028832	134195631	134201154	1	protein_coding	Stmn1	stathmin 1 [Source:MGI Symbol;Acc:MGI:96739]	4	1.17997	0.585621	30.1178	4.06573e-08	1.07309e-05
ENSMUSG00000035168	59442386	59676493	1	protein_coding	Tanc1	tetratricopeptide repeat, ankyrin repeat and coiled-coil containing 1 [Source:MGI Symbol;Acc:MGI:1914110]	2	0.523775	3.48635	30.0995	4.10427e-08	1.07827e-05
ENSMUSG00000027546	168476358	168584329	-1	protein_coding	Atp9a	ATPase, class II, type 9A [Source:MGI Symbol;Acc:MGI:1330826]	2	-0.558306	4.4401	30.0533	4.20324e-08	1.09921e-05
ENSMUSG00000018169	78640082	78657675	-1	protein_coding	Mfng	MFNG O-fucosylpeptide 3-beta-N-acetylglucosaminyltransferase [Source:MGI Symbol;Acc:MGI:1095404]	15	0.801469	1.46516	29.9691	4.38993e-08	1.14279e-05
ENSMUSG00000053198	27196813	27219639	1	protein_coding	Prx	periaxin [Source:MGI Symbol;Acc:MGI:108176]	7	1.93872	3.23111	29.9535	4.42535e-08	1.14677e-05
ENSMUSG00000019932	97442741	97449554	1	protein_coding	Kera	keratocan [Source:MGI Symbol;Acc:MGI:1202398]	10	2.3645	0.505855	29.8396	4.69313e-08	1.21066e-05
ENSMUSG00000056973	93892696	93924466	-1	protein_coding	Ces1d	carboxylesterase 1D [Source:MGI Symbol;Acc:MGI:2148202]	8	-0.893891	5.09148	29.8063	4.77426e-08	1.22604e-05
ENSMUSG00000034845	71950409	71964396	-1	protein_coding	Plvap	plasmalemma vesicle associated protein [Source:MGI Symbol;Acc:MGI:1890497]	8	0.578029	2.95094	29.7924	4.80875e-08	1.22936e-05
ENSMUSG00000049670	42063378	42074796	-1	protein_coding	Morn4	MORN repeat containing 4 [Source:MGI Symbol;Acc:MGI:2449568]	19	-0.809838	2.73665	29.7387	4.94384e-08	1.25825e-05
ENSMUSG00000121382	52045549	52058986	-1	lncRNA		novel transcript	11	-1.30606	-0.0964539	29.677	5.10365e-08	1.29315e-05
ENSMUSG00000049521	78726824	78735097	1	protein_coding	Cdc42ep1	CDC42 effector protein (Rho GTPase binding) 1 [Source:MGI Symbol;Acc:MGI:1929763]	15	0.623927	3.111	29.5365	5.48733e-08	1.38421e-05
ENSMUSG00000006191	29375729	30039657	-1	protein_coding	Cdkal1	CDK5 regulatory subunit associated protein 1-like 1 [Source:MGI Symbol;Acc:MGI:1921765]	13	0.605956	4.59719	29.2992	6.20203e-08	1.55761e-05
ENSMUSG00000074793	130969200	130988241	1	protein_coding	Hspa12b	heat shock protein 12B [Source:MGI Symbol;Acc:MGI:1919880]	2	0.475064	3.94693	29.2144	6.47948e-08	1.62016e-05
ENSMUSG00000029913	65755972	65913994	1	protein_coding	Prdm5	PR domain containing 5 [Source:MGI Symbol;Acc:MGI:1918029]	6	1.12031	0.759896	29.2049	6.51131e-08	1.621e-05
ENSMUSG00000030077	103487547	103727172	1	protein_coding	Chl1	cell adhesion molecule L1-like [Source:MGI Symbol;Acc:MGI:1098266]	6	1.91918	-0.451875	29.1368	6.74435e-08	1.67172e-05
ENSMUSG00000036545	50492911	50698400	1	protein_coding	Adamts2	a disintegrin-like and metallopeptidase (reprolysin type) with thrombospondin type 1 motif, 2 [Source:MGI Symbol;Acc:MGI:1347356]	11	0.74378	3.13346	29.0218	7.15678e-08	1.76627e-05
ENSMUSG00000121141	118186456	118188251	1	lncRNA		novel transcript	8	0.66217	1.85232	28.9365	7.47902e-08	1.83784e-05
ENSMUSG00000022456	82153003	82178775	1	protein_coding	Septin3	septin 3 [Source:MGI Symbol;Acc:MGI:1345148]	15	1.75969	0.498266	28.8908	7.65768e-08	1.87367e-05
ENSMUSG00000097451	109570242	109628150	1	lncRNA	Rian	RNA imprinted and accumulated in nucleus [Source:MGI Symbol;Acc:MGI:1922995]	12	0.993938	2.98074	28.8127	7.97286e-08	1.94245e-05
ENSMUSG00000038146	32339794	32385826	-1	protein_coding	Notch3	notch 3 [Source:MGI Symbol;Acc:MGI:99460]	17	0.53888	4.06867	28.803	8.01285e-08	1.94388e-05
ENSMUSG00000052565	23737436	23744860	1	protein_coding	H1f3	H1.3 linker histone, cluster member [Source:MGI Symbol;Acc:MGI:107502]	13	-0.962358	0.858362	28.6871	8.50689e-08	2.05499e-05
ENSMUSG00000030838	45844774	45887927	-1	protein_coding	Ush1c	USH1 protein network component harmonin [Source:MGI Symbol;Acc:MGI:1919338]	7	-0.988926	2.00337	28.6264	8.77753e-08	2.11142e-05
ENSMUSG00000039646	4457805	4468666	1	protein_coding	Vasn	vasorin [Source:MGI Symbol;Acc:MGI:2177651]	16	-0.804367	2.89586	28.5468	9.14621e-08	2.19086e-05
ENSMUSG00000027474	152907875	152923655	1	protein_coding	Ccm2l	cerebral cavernous malformation 2-like [Source:MGI Symbol;Acc:MGI:2385159]	2	0.522543	3.15971	28.4796	9.46901e-08	2.2587e-05
ENSMUSG00000076613	113266585	113271553	-1	IG_C_gene	Ighg2b	immunoglobulin heavy constant gamma 2B [Source:MGI Symbol;Acc:MGI:96445]	12	-8.31937	-1.56228	28.4366	9.68185e-08	2.29984e-05
ENSMUSG00000027375	127475146	127498615	-1	protein_coding	Mal	myelin and lymphocyte protein, T cell differentiation protein [Source:MGI Symbol;Acc:MGI:892970]	2	2.44305	2.19549	28.392	9.90722e-08	2.34361e-05
ENSMUSG00000020108	59785491	59787656	-1	protein_coding	Ddit4	DNA-damage-inducible transcript 4 [Source:MGI Symbol;Acc:MGI:1921997]	10	-1.84157	6.28626	28.3743	9.99824e-08	2.35537e-05
ENSMUSG00000022836	34565580	34822790	1	protein_coding	Mylk	myosin, light polypeptide kinase [Source:MGI Symbol;Acc:MGI:894806]	16	0.470717	3.88876	28.3612	1.0066e-07	2.36159e-05
ENSMUSG00000042834	33570072	33597082	-1	protein_coding	Nrep	neuronal regeneration related protein [Source:MGI Symbol;Acc:MGI:99444]	18	0.858179	6.61086	28.3414	1.01697e-07	2.37612e-05
ENSMUSG00000079470	78635755	78649229	1	protein_coding	Utp14b	UTP14B small subunit processome component [Source:MGI Symbol;Acc:MGI:2445092]	1	-1.26322	1.36238	28.3155	1.03066e-07	2.39827e-05
ENSMUSG00000033855	88905112	88970014	1	protein_coding	Ston1	stonin 1 [Source:MGI Symbol;Acc:MGI:1924307]	17	0.85655	1.41938	28.2966	1.04081e-07	2.41206e-05
ENSMUSG00000061603	52746166	53202382	1	protein_coding	Akap6	A kinase (PRKA) anchor protein 6 [Source:MGI Symbol;Acc:MGI:3050566]	12	-0.570371	6.17424	28.2708	1.05474e-07	2.43445e-05
ENSMUSG00000041762	73171850	73216916	-1	protein_coding	Gpr155	G protein-coupled receptor 155 [Source:MGI Symbol;Acc:MGI:1915776]	2	-0.553636	4.45852	28.0711	1.16941e-07	2.68823e-05
ENSMUSG00000029675	134731447	134776177	-1	protein_coding	Eln	elastin [Source:MGI Symbol;Acc:MGI:95317]	5	0.777842	4.21937	27.9263	1.26024e-07	2.88539e-05
ENSMUSG00000033765	3887757	3888673	1	protein_coding	Calm4	calmodulin 4 [Source:MGI Symbol;Acc:MGI:1931464]	13	-1.66756	0.120797	27.7861	1.35497e-07	3.07757e-05
ENSMUSG00000040483	72192455	72204559	1	protein_coding	Xaf1	XIAP associated factor 1 [Source:MGI Symbol;Acc:MGI:3772572]	11	0.699017	1.88573	27.7864	1.35473e-07	3.07757e-05
ENSMUSG00000024462	37356858	37385959	1	protein_coding	Gabbr1	gamma-aminobutyric acid (GABA) B receptor, 1 [Source:MGI Symbol;Acc:MGI:1860139]	17	0.542747	3.48234	27.7248	1.39861e-07	3.16407e-05
ENSMUSG00000025092	58784182	58932086	-1	protein_coding	Hspa12a	heat shock protein 12A [Source:MGI Symbol;Acc:MGI:1920692]	19	0.843468	2.63677	27.6859	1.427e-07	3.21554e-05
ENSMUSG00000075590	75957367	75963476	-1	protein_coding	Nrbp2	nuclear receptor binding protein 2 [Source:MGI Symbol;Acc:MGI:2385017]	15	0.633751	3.49057	27.5903	1.49926e-07	3.36506e-05
ENSMUSG00000038301	51500881	51567659	1	protein_coding	Snx10	sorting nexin 10 [Source:MGI Symbol;Acc:MGI:1919232]	6	-0.485135	4.0223	27.213	1.82233e-07	4.07416e-05
ENSMUSG00000033910	81999734	82053096	-1	protein_coding	Gucy1a1	guanylate cyclase 1, soluble, alpha 1 [Source:MGI Symbol;Acc:MGI:1926562]	3	0.691333	3.23361	27.1268	1.90533e-07	4.24308e-05
ENSMUSG00000029364	117495369	117516666	1	protein_coding	Wsb2	WD repeat and SOCS box-containing 2 [Source:MGI Symbol;Acc:MGI:2144041]	5	-0.442078	6.65561	27.1165	1.91559e-07	4.24932e-05
ENSMUSG00000086844	140939054	140945104	-1	lncRNA	B230206H07Rik	RIKEN cDNA B230206H07 gene [Source:MGI Symbol;Acc:MGI:2444929]	7	1.83376	-0.288554	27.0964	1.93555e-07	4.27697e-05
ENSMUSG00000020262	77126560	77254104	-1	protein_coding	Adarb1	adenosine deaminase, RNA-specific, B1 [Source:MGI Symbol;Acc:MGI:891999]	10	0.657223	4.20521	27.0865	1.94553e-07	4.28242e-05
ENSMUSG00000028059	88513273	88555359	1	protein_coding	Arhgef2	rho/rac guanine nucleotide exchange factor (GEF) 2 [Source:MGI Symbol;Acc:MGI:103264]	3	0.614264	4.37565	26.9803	2.05538e-07	4.50681e-05
ENSMUSG00000040260	49763050	49871371	-1	protein_coding	Daam2	dishevelled associated activator of morphogenesis 2 [Source:MGI Symbol;Acc:MGI:1923691]	17	0.865664	2.03251	26.9293	2.11032e-07	4.60642e-05
ENSMUSG00000047866	87350672	87450501	1	protein_coding	Lonp2	lon peptidase 2, peroxisomal [Source:MGI Symbol;Acc:MGI:1914137]	8	-0.397231	6.48362	26.9233	2.11697e-07	4.60642e-05
ENSMUSG00000026819	32304499	32341457	-1	protein_coding	Slc25a25	solute carrier family 25 (mitochondrial carrier, phosphate carrier), member 25 [Source:MGI Symbol;Acc:MGI:1915913]	2	-1.42846	6.10983	26.8131	2.24118e-07	4.85816e-05
ENSMUSG00000044037	110708938	110729598	1	protein_coding	Als2cl	ALS2 C-terminal like [Source:MGI Symbol;Acc:MGI:2447532]	9	0.546101	3.65856	26.7889	2.26938e-07	4.90065e-05
ENSMUSG00000029661	4504814	4541544	1	protein_coding	Col1a2	collagen, type I, alpha 2 [Source:MGI Symbol;Acc:MGI:88468]	6	0.997688	5.99496	26.781	2.27867e-07	4.90215e-05
ENSMUSG00000022971	91169671	91202477	1	protein_coding	Ifnar2	interferon (alpha and beta) receptor 2 [Source:MGI Symbol;Acc:MGI:1098243]	16	0.785171	1.13877	26.6508	2.43752e-07	5.22417e-05
ENSMUSG00000042453	22089452	22549700	-1	protein_coding	Reln	reelin [Source:MGI Symbol;Acc:MGI:103022]	5	1.15136	1.26767	26.5964	2.5071e-07	5.35318e-05
ENSMUSG00000028226	17852893	18119145	1	protein_coding	Mmp16	matrix metallopeptidase 16 [Source:MGI Symbol;Acc:MGI:1276107]	4	3.19223	-2.98982	26.555	2.56135e-07	5.44861e-05
ENSMUSG00000046324	29585614	29625815	-1	protein_coding	Ermp1	endoplasmic reticulum metallopeptidase 1 [Source:MGI Symbol;Acc:MGI:106250]	19	-0.437841	4.19782	26.5254	2.6009e-07	5.51218e-05
ENSMUSG00000002688	50388014	50695881	-1	protein_coding	Prkd1	protein kinase D1 [Source:MGI Symbol;Acc:MGI:99879]	12	0.722381	2.0583	26.4948	2.64247e-07	5.57953e-05
ENSMUSG00000020444	59074701	59083069	-1	protein_coding	Guk1	guanylate kinase 1 [Source:MGI Symbol;Acc:MGI:95871]	11	-0.444729	4.80153	26.444	2.7129e-07	5.7071e-05
ENSMUSG00000040410	22357543	22434091	1	protein_coding	Fbxl4	F-box and leucine-rich repeat protein 4 [Source:MGI Symbol;Acc:MGI:2140367]	4	-0.476022	5.46676	26.4118	2.75843e-07	5.78155e-05
ENSMUSG00000031734	92525153	92528695	-1	protein_coding	Irx3	Iroquois related homeobox 3 [Source:MGI Symbol;Acc:MGI:1197522]	8	-0.96835	2.00553	26.3898	2.79015e-07	5.8266e-05
ENSMUSG00000116946	31052408	31067131	1	lncRNA	Gm41442	predicted gene, 41442 [Source:MGI Symbol;Acc:MGI:5624327]	16	0.709404	1.59706	26.3482	2.85091e-07	5.93176e-05
ENSMUSG00000030598	28416229	28437569	1	protein_coding	Fbxo17	F-box protein 17 [Source:MGI Symbol;Acc:MGI:1354707]	7	-0.531477	2.60766	26.3219	2.88995e-07	5.99112e-05
ENSMUSG00000013523	170188911	170269765	-1	protein_coding	Bcas1	brain enriched myelin associated protein 1 [Source:MGI Symbol;Acc:MGI:1924210]	2	1.9	-0.488673	26.2271	3.03525e-07	6.26955e-05
ENSMUSG00000021913	32043976	32070108	1	protein_coding	Ogdhl	oxoglutarate dehydrogenase-like [Source:MGI Symbol;Acc:MGI:3616088]	14	-0.719761	2.20074	26.202	3.07501e-07	6.32875e-05
ENSMUSG00000066058	119112611	119119635	1	protein_coding	Cldn19	claudin 19 [Source:MGI Symbol;Acc:MGI:3033992]	4	2.03066	1.23015	26.1946	3.0869e-07	6.33038e-05
ENSMUSG00000034109	75782391	75864256	-1	protein_coding	Golim4	golgi integral membrane protein 4 [Source:MGI Symbol;Acc:MGI:1920374]	3	0.600125	3.0947	26.1802	3.10996e-07	6.35479e-05
ENSMUSG00000060639	22224806	22225532	-1	protein_coding	H4c9	H4 clustered histone 9 [Source:MGI Symbol;Acc:MGI:2448432]	13	-0.493533	4.20184	26.135	3.18362e-07	6.48209e-05
ENSMUSG00000024087	80008966	80022490	-1	protein_coding	Cyp1b1	cytochrome P450, family 1, subfamily b, polypeptide 1 [Source:MGI Symbol;Acc:MGI:88590]	17	-1.32195	0.527511	26.1049	3.23367e-07	6.54872e-05
ENSMUSG00000031283	142068670	142177258	-1	protein_coding	Chrdl1	chordin-like 1 [Source:MGI Symbol;Acc:MGI:1933172]	X	1.24808	0.9183	26.0996	3.24246e-07	6.54872e-05
ENSMUSG00000032332	79506273	79626113	-1	protein_coding	Col12a1	collagen, type XII, alpha 1 [Source:MGI Symbol;Acc:MGI:88448]	9	1.50766	1.10112	26.0947	3.25081e-07	6.54872e-05
ENSMUSG00000061126	32671697	32712294	1	protein_coding	Cyp4f39	cytochrome P450, family 4, subfamily f, polypeptide 39 [Source:MGI Symbol;Acc:MGI:2445210]	17	-2.07935	0.0119394	25.9572	3.49064e-07	7.00709e-05
ENSMUSG00000042377	61574917	61600777	1	protein_coding	Fam83g	family with sequence similarity 83, member G [Source:MGI Symbol;Acc:MGI:1916890]	11	-1.25265	0.834464	25.9293	3.5415e-07	7.08425e-05
ENSMUSG00000026387	119934624	119991266	1	protein_coding	Sctr	secretin receptor [Source:MGI Symbol;Acc:MGI:2441720]	1	-0.645938	2.76755	25.8228	3.74247e-07	7.46007e-05
ENSMUSG00000048330	108633519	108682538	-1	protein_coding	Ric3	RIC3 acetylcholine receptor chaperone [Source:MGI Symbol;Acc:MGI:2443887]	7	-0.670594	2.18484	25.8124	3.76269e-07	7.47425e-05
ENSMUSG00000019960	99099093	99103351	1	protein_coding	Dusp6	dual specificity phosphatase 6 [Source:MGI Symbol;Acc:MGI:1914853]	10	0.769713	3.22193	25.7593	3.86759e-07	7.59098e-05
ENSMUSG00000025375	119898139	119937993	-1	protein_coding	Aatk	apoptosis-associated tyrosine kinase [Source:MGI Symbol;Acc:MGI:1197518]	11	1.123	2.8476	25.7649	3.85634e-07	7.59098e-05
ENSMUSG00000028152	138447956	138613666	1	protein_coding	Tspan5	tetraspanin 5 [Source:MGI Symbol;Acc:MGI:1928096]	3	0.716846	1.9508	25.7557	3.87471e-07	7.59098e-05
ENSMUSG00000109398	6346758	6358955	1	protein_coding	Gm3854	predicted gene 3854 [Source:MGI Symbol;Acc:MGI:3782026]	7	-1.17646	-0.742887	25.7592	3.86777e-07	7.59098e-05
ENSMUSG00000043366	102387718	102408678	-1	protein_coding	Or51e2	olfactory receptor family 51 subfamily E member 2 [Source:MGI Symbol;Acc:MGI:2157548]	7	0.686755	1.59537	25.7338	3.91906e-07	7.65157e-05
ENSMUSG00000026890	35971965	35995420	-1	protein_coding	Lhx6	LIM homeobox protein 6 [Source:MGI Symbol;Acc:MGI:1306803]	2	1.12207	1.04988	25.6795	4.03076e-07	7.84279e-05
ENSMUSG00000040618	55777723	55788699	1	protein_coding	Pck2	phosphoenolpyruvate carboxykinase 2 (mitochondrial) [Source:MGI Symbol;Acc:MGI:1860456]	14	0.634125	2.35431	25.6568	4.07864e-07	7.90895e-05
ENSMUSG00000114053	5589278	5774509	-1	lncRNA	Gm35330	predicted gene, 35330 [Source:MGI Symbol;Acc:MGI:5594489]	13	-1.12532	0.609393	25.6133	4.17151e-07	8.06162e-05
ENSMUSG00000004626	3680955	3693644	1	protein_coding	Stxbp2	syntaxin binding protein 2 [Source:MGI Symbol;Acc:MGI:107370]	8	-0.6216	2.11185	25.4509	4.53791e-07	8.68142e-05
ENSMUSG00000049303	4495936	4527475	-1	protein_coding	Syt12	synaptotagmin XII [Source:MGI Symbol;Acc:MGI:2159601]	19	1.20553	1.01527	25.4577	4.52188e-07	8.68142e-05
ENSMUSG00000113739	16026265	16030489	-1	lncRNA	Gm48584	predicted gene, 48584 [Source:MGI Symbol;Acc:MGI:6098153]	12	-0.910935	1.96644	25.4573	4.52277e-07	8.68142e-05
ENSMUSG00000006386	94627526	94763213	1	protein_coding	Tek	TEK receptor tyrosine kinase [Source:MGI Symbol;Acc:MGI:98664]	4	0.714414	4.3712	25.4312	4.58442e-07	8.74107e-05
ENSMUSG00002076091	113388770	113388847	-1	miRNA	Gm54573	predicted gene, 54573 [Source:MGI Symbol;Acc:MGI:6845624]	12	-2.48537	-2.56498	25.3832	4.69994e-07	8.93146e-05
ENSMUSG00000005583	83652153	83815199	1	protein_coding	Mef2c	myocyte enhancer factor 2C [Source:MGI Symbol;Acc:MGI:99458]	13	-0.441521	9.50727	25.3101	4.88142e-07	9.2455e-05
ENSMUSG00000052563	51541781	51548508	1	lncRNA	D930048N14Rik	RIKEN cDNA D930048N14 gene [Source:MGI Symbol;Acc:MGI:2144709]	11	1.05235	0.636405	25.2491	5.03833e-07	9.51111e-05
ENSMUSG00000035863	79629406	79656730	1	protein_coding	Palm	paralemmin [Source:MGI Symbol;Acc:MGI:1261814]	10	0.634544	3.52652	25.1818	5.21728e-07	9.81642e-05
ENSMUSG00000020363	49685005	49729440	1	protein_coding	Gfpt2	glutamine fructose-6-phosphate transaminase 2 [Source:MGI Symbol;Acc:MGI:1338883]	11	-0.640946	2.80578	25.165	5.26283e-07	9.86953e-05
ENSMUSG00000051331	118564201	119173851	-1	protein_coding	Cacna1c	calcium channel, voltage-dependent, L type, alpha 1C subunit [Source:MGI Symbol;Acc:MGI:103013]	6	0.783027	1.76423	25.1582	5.28141e-07	9.87191e-05
ENSMUSG00000031616	78389660	78451093	-1	protein_coding	Ednra	endothelin receptor type A [Source:MGI Symbol;Acc:MGI:105923]	8	0.942828	1.31982	25.0728	5.52064e-07	0.000102854
ENSMUSG00000026676	5142587	5235689	1	protein_coding	Ccdc3	coiled-coil domain containing 3 [Source:MGI Symbol;Acc:MGI:1921436]	2	0.93505	1.59247	25.0274	5.65213e-07	0.000104878
ENSMUSG00000080316	18047420	18063271	1	protein_coding	Spaca6	sperm acrosome associated 6 [Source:MGI Symbol;Acc:MGI:1922452]	17	0.584704	2.68947	25.0226	5.66611e-07	0.000104878
ENSMUSG00000057716	39848395	40232084	1	protein_coding	Tmem178b	transmembrane protein 178B [Source:MGI Symbol;Acc:MGI:3647581]	6	1.43442	0.487546	24.9954	5.74674e-07	0.000106026
ENSMUSG00000053317	47474658	47483242	1	protein_coding	Sec61b	Sec61 beta subunit [Source:MGI Symbol;Acc:MGI:1913462]	4	-0.684148	3.47155	24.9528	5.87526e-07	0.000107701
ENSMUSG00000068015	74992115	75185316	-1	protein_coding	Lrch1	leucine-rich repeats and calponin homology (CH) domain containing 1 [Source:MGI Symbol;Acc:MGI:2443390]	14	0.661128	2.17032	24.9546	5.8695e-07	0.000107701
ENSMUSG00000116879	27573085	27586466	1	lncRNA	Gm49794	predicted gene, 49794 [Source:MGI Symbol;Acc:MGI:6215323]	17	-0.697757	2.19306	24.9305	5.94361e-07	0.000108604
ENSMUSG00000023913	43878989	43923092	1	protein_coding	Pla2g7	phospholipase A2, group VII (platelet-activating factor acetylhydrolase, plasma) [Source:MGI Symbol;Acc:MGI:1351327]	17	-0.785725	5.98222	24.9118	6.00128e-07	0.000109308
ENSMUSG00000057060	126865734	127122717	1	protein_coding	Slc35f3	solute carrier family 35, member F3 [Source:MGI Symbol;Acc:MGI:2444426]	8	-2.05619	-1.53796	24.8927	6.06103e-07	0.000110044
ENSMUSG00000020218	120869865	120936555	1	protein_coding	Wif1	Wnt inhibitory factor 1 [Source:MGI Symbol;Acc:MGI:1344332]	10	3.01163	-1.5035	24.8371	6.23843e-07	0.000112906
ENSMUSG00000013921	29991153	30007792	1	protein_coding	Clip3	CAP-GLY domain containing linker protein 3 [Source:MGI Symbol;Acc:MGI:1923936]	7	0.754281	1.1468	24.811	6.32371e-07	0.000114087
ENSMUSG00000024986	37423258	37429179	1	protein_coding	Hhex	hematopoietically expressed homeobox [Source:MGI Symbol;Acc:MGI:96086]	19	1.25442	0.536092	24.7932	6.38236e-07	0.000114782
ENSMUSG00000005973	105216636	105229664	-1	protein_coding	Rcn1	reticulocalbin 1 [Source:MGI Symbol;Acc:MGI:104559]	2	0.691926	2.6904	24.595	7.07368e-07	0.000126815
ENSMUSG00000040640	27344385	28200494	1	protein_coding	Erc2	ELKS/RAB6-interacting/CAST family member 2 [Source:MGI Symbol;Acc:MGI:1098749]	14	-1.87799	-0.844457	24.5617	7.19693e-07	0.00012862
ENSMUSG00000027496	172198110	172212455	-1	protein_coding	Aurka	aurora kinase A [Source:MGI Symbol;Acc:MGI:894678]	2	-0.716252	2.41665	24.5152	7.37245e-07	0.000131294
ENSMUSG00000027544	168318330	168443577	-1	protein_coding	Nfatc2	nuclear factor of activated T cells, cytoplasmic, calcineurin dependent 2 [Source:MGI Symbol;Acc:MGI:102463]	2	-0.640828	3.54923	24.51	7.39264e-07	0.000131294
ENSMUSG00000047153	56122404	56136232	1	protein_coding	Khnyn	KH and NYN domain containing [Source:MGI Symbol;Acc:MGI:2451333]	14	0.490324	3.64895	24.4896	7.4713e-07	0.000132279
ENSMUSG00000024378	33332408	33346915	-1	protein_coding	Stard4	StAR-related lipid transfer (START) domain containing 4 [Source:MGI Symbol;Acc:MGI:2156764]	18	0.783607	1.64659	24.4744	7.53035e-07	0.000132912
ENSMUSG00000028211	11156431	11174379	1	protein_coding	Trp53inp1	transformation related protein 53 inducible nuclear protein 1 [Source:MGI Symbol;Acc:MGI:1926609]	4	-0.502032	4.6743	24.4451	7.6456e-07	0.000134116
ENSMUSG00000038526	95805080	95812003	-1	protein_coding	Car14	carbonic anhydrase 14 [Source:MGI Symbol;Acc:MGI:1344341]	3	0.788896	5.07443	24.448	7.63436e-07	0.000134116
ENSMUSG00000040441	127007262	127016514	-1	protein_coding	Slc26a10	solute carrier family 26, member 10 [Source:MGI Symbol;Acc:MGI:2143920]	10	1.13369	2.15003	24.4366	7.67946e-07	0.000134296
ENSMUSG00000026463	133627195	133728779	-1	protein_coding	Atp2b4	ATPase, Ca++ transporting, plasma membrane 4 [Source:MGI Symbol;Acc:MGI:88111]	1	0.549077	4.01507	24.4297	7.70697e-07	0.000134365
ENSMUSG00000025014	41017714	41047964	1	protein_coding	Dntt	deoxynucleotidyltransferase, terminal [Source:MGI Symbol;Acc:MGI:98659]	19	-5.66645	-3.58227	24.3998	7.8275e-07	0.000136051
ENSMUSG00000028412	53440413	53622478	1	protein_coding	Slc44a1	solute carrier family 44, member 1 [Source:MGI Symbol;Acc:MGI:2140592]	4	-0.399806	4.83536	24.3519	8.02484e-07	0.000139057
ENSMUSG00000032198	21711156	21763931	-1	protein_coding	Dock6	dedicator of cytokinesis 6 [Source:MGI Symbol;Acc:MGI:1914789]	9	0.437419	4.55402	24.2807	8.32701e-07	0.000143855
ENSMUSG00000025931	20960830	21009874	1	protein_coding	Paqr8	progestin and adipoQ receptor family member VIII [Source:MGI Symbol;Acc:MGI:1921479]	1	0.968154	0.00316192	24.2458	8.47932e-07	0.000146044
ENSMUSG00000031394	73171070	73194366	1	protein_coding	Opn1mw	opsin 1 (cone pigments), medium-wave-sensitive (color blindness, deutan) [Source:MGI Symbol;Acc:MGI:1097692]	X	-1.5238	-0.592929	24.2201	8.59299e-07	0.000147556
ENSMUSG00000030086	89360128	89572634	-1	protein_coding	Chchd6	coiled-coil-helix-coiled-coil-helix domain containing 6 [Source:MGI Symbol;Acc:MGI:1913348]	6	-0.637869	1.69251	24.1746	8.79857e-07	0.000150633
ENSMUSG00000054793	24181448	24203964	1	protein_coding	Cadm4	cell adhesion molecule 4 [Source:MGI Symbol;Acc:MGI:2449088]	7	1.32333	1.92556	24.1615	8.85868e-07	0.000151208
ENSMUSG00000060981	23715220	23715689	1	protein_coding	H4c8	H4 clustered histone 8 [Source:MGI Symbol;Acc:MGI:2448427]	13	-0.606639	2.59256	24.0805	9.23892e-07	0.000157227
ENSMUSG00000040428	45175754	45203653	1	protein_coding	Plekha4	pleckstrin homology domain containing, family A (phosphoinositide binding specific) member 4 [Source:MGI Symbol;Acc:MGI:1916467]	7	1.20432	2.36302	24.0741	9.26995e-07	0.000157286
ENSMUSG00000024766	33532560	33739351	-1	protein_coding	Lipo3	lipase, member O3 [Source:MGI Symbol;Acc:MGI:2147592]	19	-0.503652	2.72008	24.0408	9.43134e-07	0.000159549
ENSMUSG00000001053	51533890	51541669	-1	protein_coding	N4bp3	NEDD4 binding protein 3 [Source:MGI Symbol;Acc:MGI:2442218]	11	0.705903	1.86705	24.0086	9.59055e-07	0.000161763
ENSMUSG00000038594	53149539	53256043	-1	protein_coding	Cep85l	centrosomal protein 85-like [Source:MGI Symbol;Acc:MGI:3642684]	10	0.943108	7.57915	23.9836	9.7159e-07	0.000163393
ENSMUSG00000053040	66722276	66742008	-1	protein_coding	Aph1c	aph1 homolog C, gamma secretase subunit [Source:MGI Symbol;Acc:MGI:1915568]	9	-0.868303	1.12252	23.9722	9.77386e-07	0.000163885
ENSMUSG00000095041	52190	59690	-1	protein_coding			JH584304.1	-0.617233	4.08457	23.874	1.02851e-06	0.000171951
ENSMUSG00000020627	5127472	5425682	-1	protein_coding	Klhl29	kelch-like 29 [Source:MGI Symbol;Acc:MGI:2683857]	12	-0.711301	2.5188	23.8338	1.05024e-06	0.00017498
ENSMUSG00000044229	48073321	48311325	1	protein_coding	Nxpe4	neurexophilin and PC-esterase domain family, member 4 [Source:MGI Symbol;Acc:MGI:1924792]	9	0.532595	3.24341	23.8291	1.05276e-06	0.00017498
ENSMUSG00000031939	15217510	15228287	1	protein_coding	Taf1d	TATA-box binding protein associated factor, RNA polymerase I, D [Source:MGI Symbol;Acc:MGI:1922566]	9	0.395042	4.18094	23.6993	1.12623e-06	0.000186646
ENSMUSG00000017344	78389917	78393150	1	protein_coding	Vtn	vitronectin [Source:MGI Symbol;Acc:MGI:98940]	11	0.742103	3.30032	23.5324	1.22828e-06	0.000202969
ENSMUSG00000043924	135096887	135125538	-1	protein_coding	Ncmap	noncompact myelin associated protein [Source:MGI Symbol;Acc:MGI:2444888]	4	2.26688	0.91614	23.4918	1.25449e-06	0.000206232
ENSMUSG00000074272	25161132	25177028	-1	protein_coding	Ceacam1	CEA cell adhesion molecule 1 [Source:MGI Symbol;Acc:MGI:1347245]	7	0.659786	2.51512	23.4906	1.25527e-06	0.000206232
ENSMUSG00000041607	82493271	82603762	1	protein_coding	Mbp	myelin basic protein [Source:MGI Symbol;Acc:MGI:96925]	18	1.6505	4.98089	23.461	1.27473e-06	0.000208829
ENSMUSG00000026566	165419809	165462107	-1	protein_coding	Mpzl1	myelin protein zero-like 1 [Source:MGI Symbol;Acc:MGI:1915731]	1	0.703238	2.24059	23.4046	1.31264e-06	0.000214422
ENSMUSG00000029544	115306748	115332440	-1	protein_coding	Cabp1	calcium binding protein 1 [Source:MGI Symbol;Acc:MGI:1352750]	5	0.838681	0.949327	23.3878	1.32418e-06	0.000215691
ENSMUSG00000033732	111536871	111573419	-1	protein_coding	Sf3b3	splicing factor 3b, subunit 3 [Source:MGI Symbol;Acc:MGI:1289341]	8	0.425119	4.56065	23.3333	1.36224e-06	0.000221257
ENSMUSG00000022634	93182159	93234816	-1	protein_coding	Yaf2	YY1 associated factor 2 [Source:MGI Symbol;Acc:MGI:1914307]	15	-0.388404	4.52223	23.3173	1.37358e-06	0.000222465
ENSMUSG00000097415	75418786	75431869	-1	lncRNA	AU020206	expressed sequence AU020206 [Source:MGI Symbol;Acc:MGI:2142134]	7	0.615975	2.54257	23.2841	1.39752e-06	0.000225701
ENSMUSG00000020462	29171532	29197409	-1	protein_coding	Cfap36	cilia and flagella associated protein 36 [Source:MGI Symbol;Acc:MGI:1913994]	11	-0.54387	3.14601	23.266	1.41071e-06	0.000227129
ENSMUSG00000027201	124926548	124965581	-1	protein_coding	Myef2	myelin basic protein expression factor 2, repressor [Source:MGI Symbol;Acc:MGI:104592]	2	0.648497	1.43718	23.2557	1.41831e-06	0.000227129
ENSMUSG00000056648	96172731	96176141	1	protein_coding	Hoxb8	homeobox B8 [Source:MGI Symbol;Acc:MGI:96189]	11	1.5636	-1.35575	23.2588	1.41601e-06	0.000227129
ENSMUSG00000026398	136770309	136888186	-1	protein_coding	Nr5a2	nuclear receptor subfamily 5, group A, member 2 [Source:MGI Symbol;Acc:MGI:1346834]	1	1.68705	-1.6399	23.1872	1.46971e-06	0.0002347
ENSMUSG00000029053	155344586	155445818	-1	protein_coding	Prkcz	protein kinase C, zeta [Source:MGI Symbol;Acc:MGI:97602]	4	-1.11228	0.422992	23.1753	1.47885e-06	0.0002355
ENSMUSG00000006782	100465730	100482555	1	protein_coding	Cnp	2',3'-cyclic nucleotide 3' phosphodiesterase [Source:MGI Symbol;Acc:MGI:88437]	11	0.830438	3.39192	23.0703	1.56185e-06	0.00024597
ENSMUSG00000010136	105904273	105921962	-1	protein_coding	Pifo	primary cilia formation [Source:MGI Symbol;Acc:MGI:1923670]	3	-2.10919	-1.903	23.0837	1.551e-06	0.00024597
ENSMUSG00000023032	100659628	100721849	1	protein_coding	Slc4a8	solute carrier family 4 (anion exchanger), member 8 [Source:MGI Symbol;Acc:MGI:1928745]	15	0.630333	2.6006	23.0757	1.5575e-06	0.00024597
ENSMUSG00000028456	43058953	43264871	1	protein_coding	Unc13b	unc-13 homolog B [Source:MGI Symbol;Acc:MGI:1342278]	4	0.603869	2.46326	23.0708	1.5614e-06	0.00024597
ENSMUSG00000021904	30939817	30952309	1	protein_coding	Sema3g	sema domain, immunoglobulin domain (Ig), short basic domain, secreted, (semaphorin) 3G [Source:MGI Symbol;Acc:MGI:3041242]	14	0.452866	3.84386	23.0523	1.57651e-06	0.000247595
ENSMUSG00000037613	143219546	143239609	-1	protein_coding	Tnfrsf23	tumor necrosis factor receptor superfamily, member 23 [Source:MGI Symbol;Acc:MGI:1930269]	7	-0.857833	1.50092	23.003	1.61751e-06	0.000252753
ENSMUSG00000044199	81333581	81335966	-1	protein_coding	S1pr4	sphingosine-1-phosphate receptor 4 [Source:MGI Symbol;Acc:MGI:1333809]	10	1.11203	-0.125032	23.0021	1.61822e-06	0.000252753
ENSMUSG00000043621	138437148	138464478	-1	protein_coding	Ubxn10	UBX domain protein 10 [Source:MGI Symbol;Acc:MGI:2443123]	4	-1.70846	-0.318893	22.9758	1.6405e-06	0.000255532
ENSMUSG00000021710	104159565	104246122	-1	protein_coding	Nln	neurolysin (metallopeptidase M3 family) [Source:MGI Symbol;Acc:MGI:1923055]	13	0.458539	3.3407	22.9653	1.64951e-06	0.000256115
ENSMUSG00000104876	54380308	54386325	1	TR_C_gene	Trdc	T cell receptor delta, constant region [Source:MGI Symbol;Acc:MGI:98612]	14	-1.34708	-0.814784	22.961	1.65322e-06	0.000256115
ENSMUSG00000031637	46452340	46482514	1	protein_coding	Lrp2bp	Lrp2 binding protein [Source:MGI Symbol;Acc:MGI:1914870]	8	-0.682763	2.86829	22.8822	1.72244e-06	0.000266114
ENSMUSG00000027217	93032105	93164850	-1	protein_coding	Tspan18	tetraspanin 18 [Source:MGI Symbol;Acc:MGI:1917186]	2	1.14109	0.891971	22.8309	1.76903e-06	0.000272574
ENSMUSG00000026102	52824586	52856847	-1	protein_coding	Inpp1	inositol polyphosphate-1-phosphatase [Source:MGI Symbol;Acc:MGI:104848]	1	0.595071	2.96448	22.8157	1.78302e-06	0.00027399
ENSMUSG00000024190	26724564	26781102	-1	protein_coding	Dusp1	dual specificity phosphatase 1 [Source:MGI Symbol;Acc:MGI:105120]	17	-0.574832	5.39244	22.7824	1.81416e-06	0.000278025
ENSMUSG00000029272	87723828	87739453	-1	protein_coding	Sult1e1	sulfotransferase family 1E, member 1 [Source:MGI Symbol;Acc:MGI:98431]	5	-2.65822	-0.75414	22.7674	1.82839e-06	0.000279454
ENSMUSG00000040659	141585453	141602231	-1	protein_coding	Efhd2	EF hand domain containing 2 [Source:MGI Symbol;Acc:MGI:106504]	4	0.669316	2.35318	22.7079	1.88593e-06	0.000286712
ENSMUSG00000048120	40600810	40730046	1	protein_coding	Entpd1	ectonucleoside triphosphate diphosphohydrolase 1 [Source:MGI Symbol;Acc:MGI:102805]	19	0.548784	3.35669	22.7129	1.88099e-06	0.000286712
ENSMUSG00000120082	95259464	95259978	-1	lncRNA		novel transcript, sense intronic to KO:Ergand Erg	16	1.27744	-0.654231	22.5619	2.03476e-06	0.000308516
ENSMUSG00000023964	3685680	3764714	-1	protein_coding	Calcr	calcitonin receptor [Source:MGI Symbol;Acc:MGI:101950]	6	1.213	-0.585508	22.4929	2.10917e-06	0.000318949
ENSMUSG00000003518	101861969	101877839	-1	protein_coding	Dusp3	dual specificity phosphatase 3 (vaccinia virus phosphatase VH1-related) [Source:MGI Symbol;Acc:MGI:1919599]	11	-0.410931	6.86993	22.477	2.12676e-06	0.000320757
ENSMUSG00000031425	135723420	135740482	1	protein_coding	Plp1	proteolipid protein (myelin) 1 [Source:MGI Symbol;Acc:MGI:97623]	X	1.29768	2.55223	22.4675	2.13728e-06	0.000321494
ENSMUSG00000046743	38941089	39066134	1	protein_coding	Fat4	FAT atypical cadherin 4 [Source:MGI Symbol;Acc:MGI:3045256]	3	0.646892	2.44422	22.4431	2.16463e-06	0.000324751
ENSMUSG00000025494	140671088	140680485	-1	protein_coding	Sigirr	single immunoglobulin and toll-interleukin 1 receptor (TIR) domain [Source:MGI Symbol;Acc:MGI:1344402]	7	0.847609	1.26503	22.3793	2.23774e-06	0.000334838
ENSMUSG00000028218	12153409	12172015	-1	protein_coding	Cibar1	CBY1 interacting BAR domain containing 1 [Source:MGI Symbol;Acc:MGI:1915349]	4	0.606648	2.44584	22.2865	2.34851e-06	0.000349617
ENSMUSG00000034640	65435831	65462939	1	protein_coding	Tiparp	TCDD-inducible poly(ADP-ribose) polymerase [Source:MGI Symbol;Acc:MGI:2159210]	3	-0.648634	4.97334	22.2863	2.34877e-06	0.000349617
ENSMUSG00000027309	130548120	130748326	-1	protein_coding	Dnaaf9	dynein axonemal assembly factor 9 [Source:MGI Symbol;Acc:MGI:1923029]	2	0.528857	2.39157	22.2374	2.40929e-06	0.000357692
ENSMUSG00000020256	83323314	83370004	-1	protein_coding	Aldh1l2	aldehyde dehydrogenase 1 family, member L2 [Source:MGI Symbol;Acc:MGI:2444680]	10	0.738763	2.65117	22.1807	2.48155e-06	0.000366511
ENSMUSG00000025277	14413010	14466871	-1	protein_coding	Abhd6	abhydrolase domain containing 6 [Source:MGI Symbol;Acc:MGI:1913332]	14	-0.574531	3.0478	22.1823	2.47953e-06	0.000366511
ENSMUSG00000026675	169777104	169796810	-1	protein_coding	Hsd17b7	hydroxysteroid (17-beta) dehydrogenase 7 [Source:MGI Symbol;Acc:MGI:1330808]	1	-0.554607	3.92173	22.1542	2.51606e-06	0.000370648
ENSMUSG00000026442	132492428	132669535	-1	protein_coding	Nfasc	neurofascin [Source:MGI Symbol;Acc:MGI:104753]	1	1.58541	0.521348	22.1254	2.55411e-06	0.000375283
ENSMUSG00000107134	39764270	39767687	-1	TEC	Gm42528	predicted gene 42528 [Source:MGI Symbol;Acc:MGI:5662665]	5	1.59668	-1.79071	22.0854	2.60782e-06	0.00038219
ENSMUSG00000020886	69907768	69938348	1	protein_coding	Dlg4	discs large MAGUK scaffold protein 4 [Source:MGI Symbol;Acc:MGI:1277959]	11	-0.698018	2.05509	22.075	2.62209e-06	0.000383295
ENSMUSG00000024601	58792538	58813440	1	protein_coding	Isoc1	isochorismatase domain containing 1 [Source:MGI Symbol;Acc:MGI:1913557]	18	-0.400654	5.42706	22.0637	2.63744e-06	0.000384553
ENSMUSG00000022440	78407546	78415616	-1	protein_coding	C1qtnf6	C1q and tumor necrosis factor related protein 6 [Source:MGI Symbol;Acc:MGI:1919959]	15	0.790951	1.44165	22.0573	2.64629e-06	0.00038486
ENSMUSG00000022231	32244956	32696487	1	protein_coding	Sema5a	sema domain, seven thrombospondin repeats (type 1 and type 1-like), transmembrane domain (TM) and short cytoplasmic domain, (semaphorin) 5A [Source:MGI Symbol;Acc:MGI:107556]	15	0.952297	1.90244	21.9925	2.73724e-06	0.000397073
ENSMUSG00000067149	88667668	88675750	-1	protein_coding	Jchain	immunoglobulin joining chain [Source:MGI Symbol;Acc:MGI:96493]	5	-1.92029	-0.314483	21.9813	2.75326e-06	0.000398384
ENSMUSG00000030731	44033526	44049611	1	protein_coding	Syt3	synaptotagmin III [Source:MGI Symbol;Acc:MGI:99665]	7	-0.637337	2.0522	21.973	2.76517e-06	0.000399095
ENSMUSG00000102376	11537407	11539505	-1	TEC	Gm37975	predicted gene, 37975 [Source:MGI Symbol;Acc:MGI:5611203]	2	-1.4268	-0.26996	21.8975	2.87609e-06	0.000414055
ENSMUSG00000024421	12466876	12716070	1	protein_coding	Lama3	laminin, alpha 3 [Source:MGI Symbol;Acc:MGI:99909]	18	0.978147	1.03848	21.8687	2.91955e-06	0.000419253
ENSMUSG00000022306	40518431	40967988	1	protein_coding	Zfpm2	zinc finger protein, multitype 2 [Source:MGI Symbol;Acc:MGI:1334444]	15	-1.27993	-0.740307	21.8614	2.93075e-06	0.000419805
ENSMUSG00000097391	109696198	109715894	1	lncRNA	Mirg	miRNA containing gene [Source:MGI Symbol;Acc:MGI:3781106]	12	1.45347	-1.68074	21.7741	3.06719e-06	0.000438246
ENSMUSG00000051906	4152787	4155835	-1	protein_coding	Cd209f	CD209f antigen [Source:MGI Symbol;Acc:MGI:1916392]	8	-1.78232	0.573837	21.7511	3.10404e-06	0.000442404
ENSMUSG00000072964	134698343	134791830	1	protein_coding	Bhlhb9	basic helix-loop-helix domain containing, class B9 [Source:MGI Symbol;Acc:MGI:1917487]	X	0.801371	1.58092	21.6676	3.24221e-06	0.000460944
ENSMUSG00000026478	153094668	153208532	-1	protein_coding	Lamc1	laminin, gamma 1 [Source:MGI Symbol;Acc:MGI:99914]	1	0.45241	6.38876	21.6435	3.28323e-06	0.000465614
ENSMUSG00000121179	30782687	30785779	1	lncRNA		novel transcript, antisense to Copg2	6	1.03788	2.07896	21.6356	3.29684e-06	0.000466384
ENSMUSG00000039782	43390513	43447067	1	protein_coding	Cpeb2	cytoplasmic polyadenylation element binding protein 2 [Source:MGI Symbol;Acc:MGI:2442640]	5	-0.466461	5.16307	21.6249	3.31528e-06	0.000467832
ENSMUSG00000027981	113398716	113423798	-1	protein_coding	Rnpc3	RNA-binding region (RNP1, RRM) containing 3 [Source:MGI Symbol;Acc:MGI:1914475]	3	-0.570086	4.03884	21.6173	3.32831e-06	0.000468511
ENSMUSG00000036560	30758767	30770360	1	protein_coding	Lgi4	leucine-rich repeat LGI family, member 4 [Source:MGI Symbol;Acc:MGI:2180197]	7	1.02084	0.147077	21.5913	3.37384e-06	0.00047375
ENSMUSG00000033998	126721909	126757424	1	protein_coding	Kcnk1	potassium channel, subfamily K, member 1 [Source:MGI Symbol;Acc:MGI:109322]	8	1.52159	-0.60894	21.5024	3.53382e-06	0.000494647
ENSMUSG00000034906	126945729	126975874	-1	protein_coding	Ncaph	non-SMC condensin I complex, subunit H [Source:MGI Symbol;Acc:MGI:2444777]	2	1.05493	-0.143499	21.4991	3.54001e-06	0.000494647
ENSMUSG00000022220	56006514	56021552	-1	protein_coding	Adcy4	adenylate cyclase 4 [Source:MGI Symbol;Acc:MGI:99674]	14	0.52018	2.99232	21.4719	3.59058e-06	0.000499816
ENSMUSG00000090210	96552900	96571835	1	protein_coding	Itga10	integrin, alpha 10 [Source:MGI Symbol;Acc:MGI:2153482]	3	1.02601	0.00909944	21.4698	3.59453e-06	0.000499816
ENSMUSG00000023000	98789033	98796421	-1	protein_coding	Dhh	desert hedgehog [Source:MGI Symbol;Acc:MGI:94891]	15	1.3742	-0.626412	21.4407	3.64946e-06	0.000506218
ENSMUSG00000030770	112026712	112190899	1	protein_coding	Parva	parvin, alpha [Source:MGI Symbol;Acc:MGI:1931144]	7	0.485087	3.4703	21.3519	3.82234e-06	0.000528912
ENSMUSG00000021728	117345072	117410951	1	protein_coding	Emb	embigin [Source:MGI Symbol;Acc:MGI:95321]	13	-0.75397	1.16426	21.3099	3.90714e-06	0.000539337
ENSMUSG00000035778	35290191	35353243	-1	protein_coding	Ggta1	glycoprotein galactosyltransferase alpha 1, 3 [Source:MGI Symbol;Acc:MGI:95704]	2	0.518177	3.31222	21.2829	3.96243e-06	0.000545647
ENSMUSG00000012428	8010457	8032213	1	protein_coding	Steap4	STEAP family member 4 [Source:MGI Symbol;Acc:MGI:1923560]	5	0.57869	4.68642	21.2492	4.0327e-06	0.000553986
ENSMUSG00000057895	122752137	122760093	1	protein_coding	Zfp105	zinc finger protein 105 [Source:MGI Symbol;Acc:MGI:1277119]	9	1.10879	-0.427855	21.2389	4.05444e-06	0.000555634
ENSMUSG00000040964	140241796	140393323	-1	protein_coding	Arhgef10l	Rho guanine nucleotide exchange factor (GEF) 10-like [Source:MGI Symbol;Acc:MGI:1920004]	4	-0.416795	6.07911	21.2314	4.07052e-06	0.000556499
ENSMUSG00000033006	79039108	79049440	-1	protein_coding	Sox10	SRY (sex determining region Y)-box 10 [Source:MGI Symbol;Acc:MGI:98358]	15	1.66109	0.298343	21.1779	4.18573e-06	0.000570654
ENSMUSG00000076431	29132902	29137696	-1	protein_coding	Sox4	SRY (sex determining region Y)-box 4 [Source:MGI Symbol;Acc:MGI:98366]	13	0.760185	1.56	21.174	4.19407e-06	0.000570654
ENSMUSG00000025040	17422803	17438564	-1	protein_coding	Fundc1	FUN14 domain containing 1 [Source:MGI Symbol;Acc:MGI:1919268]	X	-0.389914	4.54572	21.1571	4.23138e-06	0.000574359
ENSMUSG00000018830	14012399	14109236	-1	protein_coding	Myh11	myosin, heavy polypeptide 11, smooth muscle [Source:MGI Symbol;Acc:MGI:102643]	16	0.47863	4.40151	21.1467	4.25422e-06	0.000576089
ENSMUSG00000030287	146009797	146403721	-1	protein_coding	Itpr2	inositol 1,4,5-triphosphate receptor 2 [Source:MGI Symbol;Acc:MGI:99418]	6	0.564498	3.33745	21.0613	4.44816e-06	0.000600923
ENSMUSG00000039316	50299285	50497702	-1	protein_coding	Rftn1	raftlin lipid raft linker 1 [Source:MGI Symbol;Acc:MGI:1923688]	17	0.752973	3.16386	21.0535	4.46627e-06	0.000601944
ENSMUSG00000026147	24216691	24291765	1	protein_coding	Col9a1	collagen, type IX, alpha 1 [Source:MGI Symbol;Acc:MGI:88465]	1	0.961724	2.10442	21.0387	4.50111e-06	0.000605127
ENSMUSG00000048832	10666099	10691991	1	protein_coding	Vps37c	vacuolar protein sorting 37C [Source:MGI Symbol;Acc:MGI:2147661]	19	-0.370712	5.23362	21.0344	4.51112e-06	0.000605127
ENSMUSG00000038541	74323950	74354911	-1	protein_coding	Srd5a2	steroid 5 alpha-reductase 2 [Source:MGI Symbol;Acc:MGI:2150380]	17	-2.18906	-2.63602	20.9988	4.59575e-06	0.000610731
ENSMUSG00000039735	122332368	122413364	-1	protein_coding	Fnbp1l	formin binding protein 1-like [Source:MGI Symbol;Acc:MGI:1925642]	3	0.479992	3.19754	21.0016	4.5889e-06	0.000610731
ENSMUSG00000070639	105563641	105637940	1	protein_coding	Lrrc8b	leucine rich repeat containing 8 family, member B [Source:MGI Symbol;Acc:MGI:2141353]	5	-0.694164	1.87619	21.0047	4.58168e-06	0.000610731
ENSMUSG00000120584	171250748	171264929	-1	lncRNA	Gm26641	predicted gene, 26641 [Source:NCBI gene (formerly Entrezgene);Acc:102638632]	1	5.15261	-3.83533	21.001	4.59043e-06	0.000610731
ENSMUSG00000030616	89951460	90059927	1	protein_coding	Sytl2	synaptotagmin-like 2 [Source:MGI Symbol;Acc:MGI:1933366]	7	0.745551	1.80093	20.9929	4.60993e-06	0.000611191
ENSMUSG00000023047	102353802	102363068	1	protein_coding	Amhr2	anti-Mullerian hormone type 2 receptor [Source:MGI Symbol;Acc:MGI:105062]	15	-0.622787	2.71212	20.9844	4.63028e-06	0.000612465
ENSMUSG00000020758	115865535	115899238	1	protein_coding	Itgb4	integrin beta 4 [Source:MGI Symbol;Acc:MGI:96613]	11	0.972028	2.02973	20.9787	4.64426e-06	0.000612891
ENSMUSG00000024456	37976654	38068529	-1	protein_coding	Diaph1	diaphanous related formin 1 [Source:MGI Symbol;Acc:MGI:1194490]	18	-0.408476	6.95003	20.9506	4.71272e-06	0.000617211
ENSMUSG00000030342	125437229	125471754	-1	protein_coding	Cd9	CD9 antigen [Source:MGI Symbol;Acc:MGI:88348]	6	0.673818	3.92595	20.9581	4.69439e-06	0.000617211
ENSMUSG00000030411	18659813	18699244	1	protein_coding	Nova2	NOVA alternative splicing regulator 2 [Source:MGI Symbol;Acc:MGI:104296]	7	0.68699	1.41235	20.9476	4.72029e-06	0.000617211
ENSMUSG00000050105	133978421	133981417	-1	protein_coding	Fam110d	family with sequence similarity 110, member D [Source:MGI Symbol;Acc:MGI:1919940]	4	0.818453	1.14889	20.9516	4.71034e-06	0.000617211
ENSMUSG00000018411	104122216	104222916	1	protein_coding	Mapt	microtubule-associated protein tau [Source:MGI Symbol;Acc:MGI:97180]	11	-0.476345	6.36357	20.9368	4.74695e-06	0.000619276
ENSMUSG00000025930	14823570	14826216	-1	protein_coding	Msc	musculin [Source:MGI Symbol;Acc:MGI:1333884]	1	1.04546	0.557876	20.9109	4.81159e-06	0.000626276
ENSMUSG00000022075	70022439	70043085	-1	protein_coding	Rhobtb2	Rho-related BTB domain containing 2 [Source:MGI Symbol;Acc:MGI:2180557]	14	-0.476227	4.76793	20.859	4.94364e-06	0.000641998
ENSMUSG00000064294	58152289	58239857	1	protein_coding	Aox3	aldehyde oxidase 3 [Source:MGI Symbol;Acc:MGI:1918974]	1	-2.50918	-0.650462	20.834	5.00854e-06	0.000648948
ENSMUSG00000003420	44742414	44753275	-1	protein_coding	Fcgrt	Fc fragment of IgG receptor and transporter [Source:MGI Symbol;Acc:MGI:103017]	7	0.431856	4.9304	20.8285	5.02298e-06	0.000649343
ENSMUSG00000001741	83292033	83394934	-1	protein_coding	Il16	interleukin 16 [Source:MGI Symbol;Acc:MGI:1270855]	7	0.996668	1.16776	20.8061	5.08215e-06	0.000654683
ENSMUSG00000028475	43730034	43759462	1	protein_coding	Spaar	small regulatory polypeptide of amino acid response [Source:MGI Symbol;Acc:MGI:1918656]	4	0.707335	2.17579	20.7998	5.09874e-06	0.000654683
ENSMUSG00000038530	169569046	169575211	-1	protein_coding	Rgs4	regulator of G-protein signaling 4 [Source:MGI Symbol;Acc:MGI:108409]	1	0.701925	2.73536	20.8007	5.09642e-06	0.000654683
ENSMUSG00000022622	89452529	89458788	1	protein_coding	Acr	acrosin prepropeptide [Source:MGI Symbol;Acc:MGI:87884]	15	1.39282	-1.07469	20.7691	5.18113e-06	0.000663767
ENSMUSG00000028434	56991972	57143437	-1	protein_coding	Epb41l4b	erythrocyte membrane protein band 4.1 like 4b [Source:MGI Symbol;Acc:MGI:1859149]	4	-0.493241	3.5597	20.7272	5.29576e-06	0.000676931
ENSMUSG00000027429	144398149	144432669	1	protein_coding	Sec23b	SEC23 homolog B, COPII coat complex component [Source:MGI Symbol;Acc:MGI:1350925]	2	-0.456567	3.82371	20.7031	5.3629e-06	0.000683979
ENSMUSG00000038463	170472101	170510358	1	protein_coding	Olfml2b	olfactomedin-like 2B [Source:MGI Symbol;Acc:MGI:2443310]	1	0.769163	1.85651	20.6833	5.41871e-06	0.000689554
ENSMUSG00000046157	79008569	79054401	-1	protein_coding	Tmem229b	transmembrane protein 229B [Source:MGI Symbol;Acc:MGI:2444389]	12	0.813698	1.96332	20.6225	5.5936e-06	0.000709446
ENSMUSG00000052609	76577665	76627262	1	protein_coding	Plekhg3	pleckstrin homology domain containing, family G (with RhoGef domain) member 3 [Source:MGI Symbol;Acc:MGI:2388284]	12	0.518353	3.10758	20.6203	5.59991e-06	0.000709446
ENSMUSG00000050234	127205214	127207832	-1	protein_coding	Gja4	gap junction protein, alpha 4 [Source:MGI Symbol;Acc:MGI:95715]	4	0.712921	1.60055	20.5845	5.70558e-06	0.000721231
ENSMUSG00000034520	102690405	102710526	-1	protein_coding	Gjc1	gap junction protein, gamma 1 [Source:MGI Symbol;Acc:MGI:95718]	11	0.687024	1.74515	20.5771	5.72776e-06	0.000722432
ENSMUSG00000112110	82014069	82037322	1	lncRNA	Gm15608	predicted gene 15608 [Source:MGI Symbol;Acc:MGI:3801804]	10	-1.38839	-1.00831	20.4859	6.00708e-06	0.00075599
ENSMUSG00000019996	20024217	20157336	1	protein_coding	Map7	microtubule-associated protein 7 [Source:MGI Symbol;Acc:MGI:1328328]	10	-0.528271	2.5801	20.4725	6.04927e-06	0.000757454
ENSMUSG00000024429	36290743	36300354	1	protein_coding	Gnl1	guanine nucleotide binding protein-like 1 [Source:MGI Symbol;Acc:MGI:95764]	17	-0.376933	4.66651	20.4696	6.05857e-06	0.000757454
ENSMUSG00000109104	130368683	130369049	1	processed_pseudogene	Gm6108	predicted gene 6108 [Source:MGI Symbol;Acc:MGI:3779553]	7	3.72037	-3.55053	20.4748	6.04219e-06	0.000757454
ENSMUSG00000022895	95502942	95522095	1	protein_coding	Ets2	E26 avian leukemia oncogene 2, 3' domain [Source:MGI Symbol;Acc:MGI:95456]	16	0.393517	5.52585	20.4516	6.11579e-06	0.000757959
ENSMUSG00000027947	89771366	89820503	-1	protein_coding	Il6ra	interleukin 6 receptor, alpha [Source:MGI Symbol;Acc:MGI:105304]	3	0.969668	4.19244	20.4575	6.09697e-06	0.000757959
ENSMUSG00000048965	143332100	143338237	-1	protein_coding	Mrgpre	MAS-related GPR, member E [Source:MGI Symbol;Acc:MGI:2441884]	7	-1.18478	-0.23903	20.4639	6.0767e-06	0.000757959
ENSMUSG00000067586	51562675	51576833	1	protein_coding	S1pr3	sphingosine-1-phosphate receptor 3 [Source:MGI Symbol;Acc:MGI:1339365]	13	0.697682	2.08109	20.4554	6.10376e-06	0.000757959
ENSMUSG00000050052	14002008	14025032	-1	protein_coding	Tdrp	testis development related protein [Source:MGI Symbol;Acc:MGI:1919398]	8	-0.498291	4.20574	20.447	6.13054e-06	0.000758139
ENSMUSG00000051177	134627987	135317178	1	protein_coding	Plcb1	phospholipase C, beta 1 [Source:MGI Symbol;Acc:MGI:97613]	2	0.920137	0.856165	20.4174	6.2261e-06	0.00076829
ENSMUSG00000027281	136733138	136913870	1	protein_coding	Slx4ip	SLX4 interacting protein [Source:MGI Symbol;Acc:MGI:1921493]	2	0.525445	2.75536	20.3773	6.35812e-06	0.000782886
ENSMUSG00000021453	52000714	52002504	1	protein_coding	Gadd45g	growth arrest and DNA-damage-inducible 45 gamma [Source:MGI Symbol;Acc:MGI:1346325]	13	-0.949806	6.21219	20.3657	6.39649e-06	0.000785914
ENSMUSG00000074794	81031503	81044161	1	protein_coding	Arrdc3	arrestin domain containing 3 [Source:MGI Symbol;Acc:MGI:2145242]	13	-0.837402	7.10065	20.3608	6.41294e-06	0.00078624
ENSMUSG00000027674	33003557	33197396	-1	protein_coding	Pex5l	peroxisomal biogenesis factor 5-like [Source:MGI Symbol;Acc:MGI:1916672]	3	1.54797	-0.673306	20.349	6.45263e-06	0.00078768
ENSMUSG00000028184	148521219	148696191	-1	protein_coding	Adgrl2	adhesion G protein-coupled receptor L2 [Source:MGI Symbol;Acc:MGI:2139714]	3	0.460689	3.14701	20.3516	6.44405e-06	0.00078768
ENSMUSG00000060671	89846788	89870815	-1	protein_coding	Atp8b2	ATPase, class I, type 8B, member 2 [Source:MGI Symbol;Acc:MGI:1859660]	3	0.597267	2.71008	20.345	6.46613e-06	0.00078768
ENSMUSG00000037465	38291707	38300950	-1	protein_coding	Klf10	Kruppel-like factor 10 [Source:MGI Symbol;Acc:MGI:1101353]	15	0.852309	4.93372	20.3177	6.55912e-06	0.000797304
ENSMUSG00000049744	43638836	44285965	1	protein_coding	Arhgap15	Rho GTPase activating protein 15 [Source:MGI Symbol;Acc:MGI:1923367]	2	-0.803085	0.551338	20.3053	6.60188e-06	0.000800794
ENSMUSG00000001750	3946050	3957133	-1	protein_coding	Tcirg1	T cell, immune regulator 1, ATPase, H+ transporting, lysosomal V0 protein A3 [Source:MGI Symbol;Acc:MGI:1350931]	19	0.535912	2.81831	20.2974	6.62902e-06	0.000802379
ENSMUSG00000031775	95401522	95422906	-1	protein_coding	Pllp	plasma membrane proteolipid [Source:MGI Symbol;Acc:MGI:1915051]	8	2.58935	-1.63192	20.2593	6.76226e-06	0.000816772
ENSMUSG00000006390	118285290	118290150	1	protein_coding	Elovl1	elongation of very long chain fatty acids (FEN1/Elo2, SUR4/Elo3, yeast)-like 1 [Source:MGI Symbol;Acc:MGI:1858959]	4	0.704174	2.10811	20.2518	6.78892e-06	0.000818259
ENSMUSG00000021127	80154528	80159787	-1	protein_coding	Zfp36l1	zinc finger protein 36, C3H type-like 1 [Source:MGI Symbol;Acc:MGI:107946]	12	0.563086	4.64461	20.1763	7.06234e-06	0.000849417
ENSMUSG00000028005	81939313	81981996	-1	protein_coding	Gucy1b1	guanylate cyclase 1, soluble, beta 1 [Source:MGI Symbol;Acc:MGI:1860604]	3	0.649458	2.83844	20.1556	7.13909e-06	0.000856841
ENSMUSG00000032946	6449370	6465246	1	protein_coding	Rasgrp2	RAS, guanyl releasing protein 2 [Source:MGI Symbol;Acc:MGI:1333849]	19	0.49545	3.93135	20.145	7.17876e-06	0.00085785
ENSMUSG00000040584	8710077	8798575	1	protein_coding	Abcb1a	ATP-binding cassette, sub-family B (MDR/TAP), member 1A [Source:MGI Symbol;Acc:MGI:97570]	5	0.616323	3.63921	20.1463	7.17381e-06	0.00085785
ENSMUSG00000048546	81732473	81742997	-1	protein_coding	Tob2	transducer of ERBB2, 2 [Source:MGI Symbol;Acc:MGI:1888525]	15	-0.711146	6.6978	20.1413	7.19264e-06	0.00085785
ENSMUSG00000032328	79676225	79700789	-1	protein_coding	Tmem30a	transmembrane protein 30A [Source:MGI Symbol;Acc:MGI:106402]	9	-0.356471	7.06856	20.134	7.22001e-06	0.000859317
ENSMUSG00000020893	68986043	69000786	1	protein_coding	Per1	period circadian clock 1 [Source:MGI Symbol;Acc:MGI:1098283]	11	-0.61803	6.28772	20.1263	7.24933e-06	0.000861008
ENSMUSG00000028978	24569808	24589472	1	protein_coding	Nos3	nitric oxide synthase 3, endothelial cell [Source:MGI Symbol;Acc:MGI:97362]	5	0.53872	2.6807	20.0941	7.37238e-06	0.000873803
ENSMUSG00000020467	28803204	28876743	1	protein_coding	Efemp1	epidermal growth factor-containing fibulin-like extracellular matrix protein 1 [Source:MGI Symbol;Acc:MGI:1339998]	11	-0.689885	3.29854	20.0774	7.43707e-06	0.000879642
ENSMUSG00000068606	60401377	60406344	-1	protein_coding	Gm4841	predicted gene 4841 [Source:MGI Symbol;Acc:MGI:3643814]	18	-1.08552	2.59819	20.0494	7.54683e-06	0.000890776
ENSMUSG00000032035	32547517	32669116	1	protein_coding	Ets1	E26 avian leukemia oncogene 1, 5' domain [Source:MGI Symbol;Acc:MGI:95455]	9	0.483086	3.7293	20.0332	7.6108e-06	0.00089647
ENSMUSG00000030760	97855596	97970415	-1	protein_coding	Acer3	alkaline ceramidase 3 [Source:MGI Symbol;Acc:MGI:1913440]	7	0.600283	2.19752	20.02	7.66364e-06	0.000900834
ENSMUSG00000034586	115238533	115258582	-1	protein_coding	Hid1	HID1 domain containing [Source:MGI Symbol;Acc:MGI:2445087]	11	0.891474	0.729587	20.0137	7.68879e-06	0.00090193
ENSMUSG00000031250	132751729	132766326	1	protein_coding	Tnmd	tenomodulin [Source:MGI Symbol;Acc:MGI:1929885]	X	1.73407	0.691136	20.0069	7.71637e-06	0.000903307
ENSMUSG00000028427	41033074	41048139	-1	protein_coding	Aqp7	aquaporin 7 [Source:MGI Symbol;Acc:MGI:1314647]	4	0.566028	3.27794	19.9787	7.83097e-06	0.000914843
ENSMUSG00000110047	55508909	55510764	1	TEC	A230085B16Rik	RIKEN cDNA A230085B16 gene [Source:MGI Symbol;Acc:MGI:3045287]	8	-1.70721	-2.07226	19.9537	7.93419e-06	0.000925007
ENSMUSG00000028270	142326363	142343769	1	protein_coding	Gbp2	guanylate binding protein 2 [Source:MGI Symbol;Acc:MGI:102772]	3	0.68119	2.26237	19.894	8.18581e-06	0.000952394
ENSMUSG00000036634	30598601	30614298	-1	protein_coding	Mag	myelin-associated glycoprotein [Source:MGI Symbol;Acc:MGI:96912]	7	1.68167	-0.63078	19.876	8.26317e-06	0.000959437
ENSMUSG00000022698	43960193	43983729	1	protein_coding	Naa50	N(alpha)-acetyltransferase 50, NatE catalytic subunit [Source:MGI Symbol;Acc:MGI:1919367]	16	-0.373262	8.88713	19.8691	8.29308e-06	0.000960953
ENSMUSG00000014602	92943186	93029673	-1	protein_coding	Kif1a	kinesin family member 1A [Source:MGI Symbol;Acc:MGI:108391]	1	1.53367	0.687296	19.8648	8.31156e-06	0.00096114
ENSMUSG00000038296	111070868	111379184	-1	protein_coding	Galnt18	polypeptide N-acetylgalactosaminyltransferase 18 [Source:MGI Symbol;Acc:MGI:2446239]	7	0.771234	1.60121	19.8564	8.34827e-06	0.000963431
ENSMUSG00000048826	14415314	14424566	-1	protein_coding	Dact2	dishevelled-binding antagonist of beta-catenin 2 [Source:MGI Symbol;Acc:MGI:1920347]	17	-1.16196	0.752227	19.8491	8.38035e-06	0.00096518
ENSMUSG00000041112	20274766	20792523	1	protein_coding	Elmo1	engulfment and cell motility 1 [Source:MGI Symbol;Acc:MGI:2153044]	13	0.740325	1.64132	19.8162	8.52561e-06	0.00097993
ENSMUSG00000035478	80228373	80235384	-1	protein_coding	Mbd3	methyl-CpG binding domain protein 3 [Source:MGI Symbol;Acc:MGI:1333812]	10	-0.342081	6.24944	19.8083	8.56121e-06	0.000982042
ENSMUSG00000024177	26310708	26314576	-1	protein_coding	Nme4	NME/NM23 nucleoside diphosphate kinase 4 [Source:MGI Symbol;Acc:MGI:1931148]	17	-0.988919	0.322962	19.784	8.67077e-06	0.000992611
ENSMUSG00000037358	18281120	18327636	-1	protein_coding	Dipk2b	divergent protein kinase domain 2B [Source:MGI Symbol;Acc:MGI:1923155]	X	0.7474	2.18633	19.7059	9.03233e-06	0.00103193
ENSMUSG00000041794	120130579	120303907	1	protein_coding	Myrip	myosin VIIA and Rab interacting protein [Source:MGI Symbol;Acc:MGI:2384407]	9	0.744314	1.15943	19.6964	9.077e-06	0.00103496
ENSMUSG00000030031	95094221	95106771	1	protein_coding	Kbtbd8	kelch repeat and BTB (POZ) domain containing 8 [Source:MGI Symbol;Acc:MGI:2661430]	6	-0.607094	1.63288	19.6817	9.14721e-06	0.00104088
ENSMUSG00000022178	54804929	54815015	-1	protein_coding	Ajuba	ajuba LIM protein [Source:MGI Symbol;Acc:MGI:1341886]	14	0.777897	1.26973	19.6771	9.16914e-06	0.0010413
ENSMUSG00000024743	10366454	10430544	1	protein_coding	Syt7	synaptotagmin VII [Source:MGI Symbol;Acc:MGI:1859545]	19	0.944132	1.06945	19.6631	9.23669e-06	0.00104689
ENSMUSG00000075706	79883000	79892273	1	protein_coding	Gpx4	glutathione peroxidase 4 [Source:MGI Symbol;Acc:MGI:104767]	10	-0.371472	7.62506	19.6588	9.25783e-06	0.0010472
ENSMUSG00000036553	35854524	35897331	-1	protein_coding	Sh3tc1	SH3 domain and tetratricopeptide repeats 1 [Source:MGI Symbol;Acc:MGI:2678949]	5	0.737139	1.87839	19.6509	9.29585e-06	0.00104942
ENSMUSG00000026956	25249901	25255694	-1	protein_coding	Uap1l1	UDP-N-acteylglucosamine pyrophosphorylase 1-like 1 [Source:MGI Symbol;Acc:MGI:2443318]	2	-0.646375	1.95999	19.6239	9.42801e-06	0.00106021
ENSMUSG00000062778	106020545	106039436	1	protein_coding	Chia1	chitinase, acidic 1 [Source:MGI Symbol;Acc:MGI:1932052]	3	-1.19388	1.28348	19.6238	9.42866e-06	0.00106021
ENSMUSG00000074802	89244685	89279829	-1	protein_coding	Gas2l3	growth arrest-specific 2 like 3 [Source:MGI Symbol;Acc:MGI:1918780]	10	1.68973	0.285429	19.5872	9.6113e-06	0.00107862
ENSMUSG00000026991	58991194	59185552	1	protein_coding	Pkp4	plakophilin 4 [Source:MGI Symbol;Acc:MGI:109281]	2	0.587444	4.61259	19.5641	9.728e-06	0.00108922
ENSMUSG00000035914	58431581	58462720	-1	protein_coding	Cd276	CD276 antigen [Source:MGI Symbol;Acc:MGI:2183926]	9	-0.470251	2.33446	19.561	9.7439e-06	0.00108922
ENSMUSG00000035606	102382949	102423438	1	protein_coding	Ky	kyphoscoliosis peptidase [Source:MGI Symbol;Acc:MGI:96709]	9	-0.961429	7.13741	19.4956	1.0083e-05	0.00112491
ENSMUSG00000038305	57813321	57987553	1	protein_coding	Spats2l	spermatogenesis associated, serine-rich 2-like [Source:MGI Symbol;Acc:MGI:1914448]	1	0.909169	0.498034	19.4497	1.03285e-05	0.00114781
ENSMUSG00000040729	8076462	8134295	-1	protein_coding	Cep126	centrosomal protein 126 [Source:MGI Symbol;Acc:MGI:2680221]	9	-0.686969	0.93263	19.4509	1.03217e-05	0.00114781
ENSMUSG00000061411	153249382	153371891	-1	protein_coding	Nol4l	nucleolar protein 4-like [Source:MGI Symbol;Acc:MGI:1918765]	2	0.748485	0.63834	19.4363	1.04009e-05	0.00115361
ENSMUSG00000038718	34061469	34263154	-1	protein_coding	Pbx3	pre B cell leukemia homeobox 3 [Source:MGI Symbol;Acc:MGI:97496]	2	0.622116	1.47	19.3952	1.06275e-05	0.00117464
ENSMUSG00000048186	4722642	4806953	1	protein_coding	Bend7	BEN domain containing 7 [Source:MGI Symbol;Acc:MGI:2443100]	2	0.686655	1.14487	19.3907	1.06523e-05	0.00117464
ENSMUSG00000106379	22951057	23480595	1	protein_coding	Lhfpl3	lipoma HMGIC fusion partner-like 3 [Source:MGI Symbol;Acc:MGI:1925076]	5	-1.96564	-2.36054	19.3917	1.06467e-05	0.00117464
ENSMUSG00000018417	51788924	51955230	-1	protein_coding	Myo1b	myosin IB [Source:MGI Symbol;Acc:MGI:107752]	1	0.504819	3.89137	19.3793	1.07165e-05	0.00117943
ENSMUSG00000112533	111690426	111710281	-1	lncRNA	Gm20758	predicted gene, 20758 [Source:MGI Symbol;Acc:MGI:5434114]	10	-4.98608	-3.93526	19.3467	1.09009e-05	0.00119742
ENSMUSG00000015143	80214321	80307145	-1	protein_coding	Actn1	actinin, alpha 1 [Source:MGI Symbol;Acc:MGI:2137706]	12	0.546988	2.35413	19.3289	1.10029e-05	0.0012063
ENSMUSG00000024713	17409683	17814996	-1	protein_coding	Pcsk5	proprotein convertase subtilisin/kexin type 5 [Source:MGI Symbol;Acc:MGI:97515]	19	0.947181	0.306304	19.2539	1.14435e-05	0.0012522
ENSMUSG00000020154	116111428	116225440	1	protein_coding	Ptprb	protein tyrosine phosphatase, receptor type, B [Source:MGI Symbol;Acc:MGI:97809]	10	0.439835	6.11637	19.2359	1.15518e-05	0.00125953
ENSMUSG00000027508	9752539	9898739	-1	protein_coding	Pag1	phosphoprotein associated with glycosphingolipid microdomains 1 [Source:MGI Symbol;Acc:MGI:2443160]	3	0.64677	3.194	19.2318	1.15768e-05	0.00125953
ENSMUSG00000038602	52566629	52987718	1	protein_coding	Slc35f1	solute carrier family 35, member F1 [Source:MGI Symbol;Acc:MGI:2139810]	10	1.09402	0.161409	19.2345	1.15608e-05	0.00125953
ENSMUSG00000047037	55627315	55669702	-1	protein_coding	Nipa1	non imprinted in Prader-Willi/Angelman syndrome 1 homolog (human) [Source:MGI Symbol;Acc:MGI:2442058]	7	-0.663338	1.63448	19.2269	1.16068e-05	0.00126039
ENSMUSG00000059810	62478084	62622238	1	protein_coding	Rgs3	regulator of G-protein signaling 3 [Source:MGI Symbol;Acc:MGI:1354734]	4	0.539217	3.13024	19.2057	1.17364e-05	0.00127204
ENSMUSG00000039384	183745499	183807833	1	protein_coding	Dusp10	dual specificity phosphatase 10 [Source:MGI Symbol;Acc:MGI:1927070]	1	0.54629	5.33133	19.1976	1.1786e-05	0.00127282
ENSMUSG00000106867	31265898	31268628	1	TEC	Gm43800	predicted gene 43800 [Source:MGI Symbol;Acc:MGI:5663937]	6	-1.0262	0.0887538	19.1973	1.17883e-05	0.00127282
ENSMUSG00000029769	29396308	29426987	1	protein_coding	Ccdc136	coiled-coil domain containing 136 [Source:MGI Symbol;Acc:MGI:1918128]	6	-0.431058	3.26253	19.1738	1.19341e-05	0.00128613
ENSMUSG00000034387	112336285	112364984	-1	protein_coding	Ssu2	ssu-2 homolog (C. elegans) [Source:MGI Symbol;Acc:MGI:2443733]	6	0.936009	-0.302202	19.1391	1.21531e-05	0.00130726
ENSMUSG00000018398	53410084	53440392	1	protein_coding	Septin8	septin 8 [Source:MGI Symbol;Acc:MGI:894310]	11	0.419191	3.84071	19.0659	1.26279e-05	0.00135577
ENSMUSG00000020185	110581300	110623245	1	protein_coding	E2f7	E2F transcription factor 7 [Source:MGI Symbol;Acc:MGI:1289147]	10	1.41142	-1.24038	19.0616	1.26567e-05	0.00135631
ENSMUSG00000025283	153996128	153999445	-1	protein_coding	Sat1	spermidine/spermine N1-acetyl transferase 1 [Source:MGI Symbol;Acc:MGI:98233]	X	0.434363	4.35888	19.0535	1.27107e-05	0.00135955
ENSMUSG00000025572	117656814	117673024	-1	protein_coding	Tmc6	transmembrane channel-like gene family 6 [Source:MGI Symbol;Acc:MGI:1098686]	11	0.57531	2.11293	19.0498	1.27352e-05	0.00135961
ENSMUSG00000021294	112112642	112148181	1	protein_coding	Kif26a	kinesin family member 26A [Source:MGI Symbol;Acc:MGI:2447072]	12	0.757379	2.49857	19.0414	1.27914e-05	0.00136306
ENSMUSG00000005774	94861386	94868872	1	protein_coding	Rfx5	regulatory factor X, 5 (influences HLA class II expression) [Source:MGI Symbol;Acc:MGI:1858421]	3	-0.597888	2.50306	18.9896	1.3143e-05	0.00139792
ENSMUSG00000024042	32063224	32074778	-1	protein_coding	Sik1	salt inducible kinase 1 [Source:MGI Symbol;Acc:MGI:104754]	17	-0.511351	3.46325	18.9696	1.3282e-05	0.00141007
ENSMUSG00000045038	86475213	86965347	1	protein_coding	Prkce	protein kinase C, epsilon [Source:MGI Symbol;Acc:MGI:97599]	17	-0.422911	4.01099	18.9492	1.34247e-05	0.00142257
ENSMUSG00000034390	117983803	118186169	1	protein_coding	Cmip	c-Maf inducing protein [Source:MGI Symbol;Acc:MGI:1921690]	8	0.585219	1.77926	18.9442	1.34597e-05	0.00142363
ENSMUSG00000040663	4264292	4273544	1	protein_coding	Clcf1	cardiotrophin-like cytokine factor 1 [Source:MGI Symbol;Acc:MGI:1930088]	19	1.1044	-0.269005	18.8962	1.38031e-05	0.00145725
ENSMUSG00000072244	103868000	103884359	1	protein_coding	Trim6	tripartite motif-containing 6 [Source:MGI Symbol;Acc:MGI:2137352]	7	1.18281	-1.07453	18.8902	1.38461e-05	0.00145909
ENSMUSG00000019820	12257932	12745109	-1	protein_coding	Utrn	utrophin [Source:MGI Symbol;Acc:MGI:104631]	10	0.550285	4.9915	18.8614	1.40566e-05	0.00147665
ENSMUSG00000068245	59584856	59602919	-1	protein_coding	Phf11d	PHD finger protein 11D [Source:MGI Symbol;Acc:MGI:1277133]	14	0.832346	0.940757	18.8568	1.40904e-05	0.00147665
ENSMUSG00000078670	73390050	73426667	1	protein_coding	Fam174b	family with sequence similarity 174, member B [Source:MGI Symbol;Acc:MGI:3698178]	7	-1.39241	0.316479	18.8569	1.40903e-05	0.00147665
ENSMUSG00000089703	44251322	44252278	1	processed_pseudogene	Gm15833	predicted gene 15833 [Source:MGI Symbol;Acc:MGI:3801794]	1	0.891913	1.14622	18.8453	1.41757e-05	0.00148286
ENSMUSG00000030465	68141734	68664679	-1	protein_coding	Psd3	pleckstrin and Sec7 domain containing 3 [Source:MGI Symbol;Acc:MGI:1918215]	8	-0.592599	5.43606	18.8243	1.43331e-05	0.00149658
ENSMUSG00000115842	23791466	23792401	-1	lncRNA	Gm49092	predicted gene, 49092 [Source:MGI Symbol;Acc:MGI:6118483]	17	-2.44395	-3.00529	18.8142	1.44091e-05	0.00150176
ENSMUSG00000046167	54193770	54249070	1	protein_coding	Gldn	gliomedin [Source:MGI Symbol;Acc:MGI:2388361]	9	1.57999	-0.256796	18.7807	1.46646e-05	0.0015256
ENSMUSG00000044177	94126782	94136831	-1	protein_coding	Wfikkn2	WAP, follistatin/kazal, immunoglobulin, kunitz and netrin domain containing 2 [Source:MGI Symbol;Acc:MGI:2669209]	11	-0.417212	4.01769	18.7706	1.47422e-05	0.00153088
ENSMUSG00000039982	12443702	12478818	-1	protein_coding	Dtx4	deltex 4, E3 ubiquitin ligase [Source:MGI Symbol;Acc:MGI:2672905]	19	0.685557	2.37379	18.7541	1.48707e-05	0.00154141
ENSMUSG00000025278	14518185	14651816	-1	protein_coding	Flnb	filamin, beta [Source:MGI Symbol;Acc:MGI:2446089]	14	0.424434	4.1869	18.6936	1.53497e-05	0.00158818
ENSMUSG00000053646	108924457	108948985	1	protein_coding	Plxnb1	plexin B1 [Source:MGI Symbol;Acc:MGI:2154238]	9	0.942905	1.18762	18.6853	1.54166e-05	0.00159221
ENSMUSG00000059213	98701658	98707371	-1	protein_coding	Ddn	dendrin [Source:MGI Symbol;Acc:MGI:108101]	15	1.81151	-0.117798	18.6814	1.54481e-05	0.00159258
ENSMUSG00000026580	163942833	163977595	1	protein_coding	Selp	selectin, platelet [Source:MGI Symbol;Acc:MGI:98280]	1	1.23901	-0.561137	18.6757	1.54945e-05	0.00159448
ENSMUSG00000103553	66860385	66865073	-1	TEC	Gm38218	predicted gene, 38218 [Source:MGI Symbol;Acc:MGI:5611446]	1	1.33115	-0.434119	18.6459	1.57387e-05	0.00161669
ENSMUSG00000020811	71640746	71680473	1	protein_coding	Wscd1	WSC domain containing 1 [Source:MGI Symbol;Acc:MGI:2448493]	11	0.779043	1.31286	18.6288	1.58806e-05	0.00162834
ENSMUSG00000034245	91133647	91151674	1	protein_coding	Hdac11	histone deacetylase 11 [Source:MGI Symbol;Acc:MGI:2385252]	6	-0.544625	2.37436	18.6201	1.59526e-05	0.00163278
ENSMUSG00000028551	109518073	109524386	-1	protein_coding	Cdkn2c	cyclin dependent kinase inhibitor 2C [Source:MGI Symbol;Acc:MGI:105388]	4	-0.389193	3.58564	18.6051	1.60791e-05	0.00163984
ENSMUSG00000030022	92749680	92920473	-1	protein_coding	Adamts9	a disintegrin-like and metallopeptidase (reprolysin type) with thrombospondin type 1 motif, 9 [Source:MGI Symbol;Acc:MGI:1916320]	6	0.540334	2.7535	18.6081	1.60537e-05	0.00163984
ENSMUSG00000030217	136825449	136834731	-1	protein_coding	Art4	ADP-ribosyltransferase 4 [Source:MGI Symbol;Acc:MGI:1202710]	6	2.30135	-2.3007	18.5636	1.64325e-05	0.00167289
ENSMUSG00000000915	124111691	124143621	1	protein_coding	Hip1r	huntingtin interacting protein 1 related [Source:MGI Symbol;Acc:MGI:1352504]	5	-0.435884	4.2026	18.5486	1.65626e-05	0.00168313
ENSMUSG00000119954	186319522	186393410	1	lncRNA	Gm35546	predicted gene, 35546 [Source:NCBI gene (formerly Entrezgene);Acc:102639175]	1	-0.8246	1.70878	18.5339	1.66911e-05	0.00169317
ENSMUSG00000030170	119409492	119521308	-1	protein_coding	Wnt5b	wingless-type MMTV integration site family, member 5B [Source:MGI Symbol;Acc:MGI:98959]	6	-1.09934	0.485089	18.5149	1.68579e-05	0.00170425
ENSMUSG00000039270	70345302	70453232	-1	protein_coding	Megf9	multiple EGF-like-domains 9 [Source:MGI Symbol;Acc:MGI:1918264]	4	0.641979	2.65105	18.5147	1.68601e-05	0.00170425
ENSMUSG00000030247	142510563	142517340	-1	protein_coding	Kcnj8	potassium inwardly-rectifying channel, subfamily J, member 8 [Source:MGI Symbol;Acc:MGI:1100508]	6	0.574357	3.80543	18.4886	1.70923e-05	0.00172314
ENSMUSG00000045377	69287345	69289060	-1	protein_coding	Tmem88	transmembrane protein 88 [Source:MGI Symbol;Acc:MGI:1914270]	11	0.575678	2.04401	18.4869	1.71074e-05	0.00172314
ENSMUSG00000042129	116609969	116650913	-1	protein_coding	Rassf4	Ras association (RalGDS/AF-6) domain family member 4 [Source:MGI Symbol;Acc:MGI:2386853]	6	1.05901	2.92951	18.4826	1.71464e-05	0.00172401
ENSMUSG00000031385	72800696	72816120	1	protein_coding	Plxnb3	plexin B3 [Source:MGI Symbol;Acc:MGI:2154240]	X	1.02246	0.419507	18.4441	1.74964e-05	0.00175611
ENSMUSG00000017493	98932070	98945218	1	protein_coding	Igfbp4	insulin-like growth factor binding protein 4 [Source:MGI Symbol;Acc:MGI:96439]	11	-0.52857	5.11129	18.4164	1.77523e-05	0.00177867
ENSMUSG00000009418	135362318	135615843	-1	protein_coding	Nav1	neuron navigator 1 [Source:MGI Symbol;Acc:MGI:2183683]	1	0.452114	4.42027	18.3985	1.79194e-05	0.00179226
ENSMUSG00000072949	84056264	84065145	1	protein_coding	Acot1	acyl-CoA thioesterase 1 [Source:MGI Symbol;Acc:MGI:1349396]	12	1.32453	2.51614	18.3791	1.8103e-05	0.00180745
ENSMUSG00000046434	103148859	103155119	1	protein_coding	Hnrnpa1	heterogeneous nuclear ribonucleoprotein A1 [Source:MGI Symbol;Acc:MGI:104820]	15	0.381003	6.94744	18.2833	1.90373e-05	0.0018974
ENSMUSG00000029647	147366971	147485312	1	protein_coding	Pan3	PAN3 poly(A) specific ribonuclease subunit [Source:MGI Symbol;Acc:MGI:1919837]	5	0.342612	4.14727	18.2773	1.90972e-05	0.00190005
ENSMUSG00000054435	48661483	48668994	1	protein_coding	Gimap4	GTPase, IMAP family member 4 [Source:MGI Symbol;Acc:MGI:1349656]	6	0.520384	2.24254	18.2456	1.94173e-05	0.00192854
ENSMUSG00000035504	80165787	80172275	1	protein_coding	Reep6	receptor accessory protein 6 [Source:MGI Symbol;Acc:MGI:1917585]	10	-0.700383	1.19899	18.2028	1.98583e-05	0.00196891
ENSMUSG00000068079	151985481	151991017	1	protein_coding	Tcf15	transcription factor 15 [Source:MGI Symbol;Acc:MGI:104664]	2	0.710101	2.35784	18.1859	2.00358e-05	0.00198306
ENSMUSG00000022676	14523716	14527249	1	protein_coding	Snai2	snail family zinc finger 2 [Source:MGI Symbol;Acc:MGI:1096393]	16	0.852814	0.107958	18.1531	2.03842e-05	0.00201404
ENSMUSG00000115667	10600379	10611737	1	lncRNA	Gm10389	predicted gene 10389 [Source:MGI Symbol;Acc:MGI:3641773]	15	-1.75032	-2.06795	18.1051	2.09045e-05	0.00206187
ENSMUSG00000074738	155778799	155780938	1	protein_coding	Fndc10	fibronectin type III domain containing 10 [Source:MGI Symbol;Acc:MGI:2444790]	4	-0.782801	0.918941	18.093	2.1037e-05	0.00207137
ENSMUSG00000038393	96465273	96469199	1	protein_coding	Txnip	thioredoxin interacting protein [Source:MGI Symbol;Acc:MGI:1889549]	3	0.384296	9.4716	18.0836	2.11417e-05	0.00207808
ENSMUSG00000102813	150152996	150155454	1	TEC	Gm37795	predicted gene, 37795 [Source:MGI Symbol;Acc:MGI:5611023]	4	-1.18204	0.232525	18.0744	2.12443e-05	0.00208457
ENSMUSG00000031207	95139648	95212158	1	protein_coding	Msn	moesin [Source:MGI Symbol;Acc:MGI:97167]	X	0.432159	5.00885	18.0645	2.13542e-05	0.00209176
ENSMUSG00000047787	7069366	7083094	-1	protein_coding	Flrt1	fibronectin leucine rich transmembrane protein 1 [Source:MGI Symbol;Acc:MGI:3026647]	19	-0.758521	1.53558	18.0452	2.1572e-05	0.00210947
ENSMUSG00000041540	143774151	144727703	-1	protein_coding	Sox5	SRY (sex determining region Y)-box 5 [Source:MGI Symbol;Acc:MGI:98367]	6	0.985775	-0.0416943	18.0352	2.1686e-05	0.00211699
ENSMUSG00000020799	72235548	72253268	-1	protein_coding	Tekt1	tektin 1 [Source:MGI Symbol;Acc:MGI:1333819]	11	-0.821902	2.6435	18.0009	2.20802e-05	0.00214811
ENSMUSG00000026012	60755959	60812518	1	protein_coding	Cd28	CD28 antigen [Source:MGI Symbol;Acc:MGI:88327]	1	-0.761933	2.25792	18.0037	2.20476e-05	0.00214811
ENSMUSG00000049791	89053563	89062342	1	protein_coding	Fzd4	frizzled class receptor 4 [Source:MGI Symbol;Acc:MGI:108520]	7	0.41111	6.54235	17.9936	2.21648e-05	0.00215267
ENSMUSG00000025920	16298898	16590336	-1	protein_coding	Stau2	staufen double-stranded RNA binding protein 2 [Source:MGI Symbol;Acc:MGI:1352508]	1	-0.390926	5.96555	17.9893	2.22146e-05	0.00215384
ENSMUSG00000021895	26836856	27125868	1	protein_coding	Arhgef3	Rho guanine nucleotide exchange factor (GEF) 3 [Source:MGI Symbol;Acc:MGI:1918954]	14	0.486646	3.32126	17.9806	2.23169e-05	0.00216008
ENSMUSG00000086592	99550778	99601209	-1	lncRNA	Gm12682	predicted gene 12682 [Source:MGI Symbol;Acc:MGI:3650643]	4	-2.44699	-2.50312	17.9753	2.23789e-05	0.0021624
ENSMUSG00000085614	11966565	11994653	1	lncRNA	1700123M08Rik	RIKEN cDNA 1700123M08 gene [Source:MGI Symbol;Acc:MGI:1923915]	4	-0.521554	3.72545	17.936	2.28459e-05	0.0022038
ENSMUSG00000056174	126180586	126208123	1	protein_coding	Col8a2	collagen, type VIII, alpha 2 [Source:MGI Symbol;Acc:MGI:88464]	4	1.14794	-0.625938	17.9209	2.30283e-05	0.00221764
ENSMUSG00000036256	77497087	77555888	-1	protein_coding	Igfbp7	insulin-like growth factor binding protein 7 [Source:MGI Symbol;Acc:MGI:1352480]	5	0.459716	4.89542	17.8997	2.32857e-05	0.00223864
ENSMUSG00000023043	101936615	101940462	1	protein_coding	Krt18	keratin 18 [Source:MGI Symbol;Acc:MGI:96692]	15	-1.69542	-0.876429	17.8914	2.33879e-05	0.00224092
ENSMUSG00000051185	95241348	95263009	1	protein_coding	Fam174a	family with sequence similarity 174, member A [Source:MGI Symbol;Acc:MGI:1914948]	1	-0.318866	5.8479	17.8925	2.33742e-05	0.00224092
ENSMUSG00000027276	136923376	136958564	-1	protein_coding	Jag1	jagged 1 [Source:MGI Symbol;Acc:MGI:1095416]	2	0.513651	3.41901	17.8751	2.35889e-05	0.00225371
ENSMUSG00000036782	23085510	23231321	-1	protein_coding	Klhl13	kelch-like 13 [Source:MGI Symbol;Acc:MGI:1914705]	X	0.631428	1.45632	17.8742	2.36005e-05	0.00225371
ENSMUSG00000028634	119590981	119995242	1	protein_coding	Hivep3	human immunodeficiency virus type I enhancer binding protein 3 [Source:MGI Symbol;Acc:MGI:106589]	4	-0.742057	1.90223	17.8495	2.39086e-05	0.00227749
ENSMUSG00000041798	5850820	5900081	-1	protein_coding	Gck	glucokinase [Source:MGI Symbol;Acc:MGI:1270854]	11	0.879669	4.29714	17.8478	2.39295e-05	0.00227749
ENSMUSG00000007030	35235555	35245717	1	protein_coding	Vwa7	von Willebrand factor A domain containing 7 [Source:MGI Symbol;Acc:MGI:1306798]	17	-0.353866	4.26569	17.8348	2.40932e-05	0.00228925
ENSMUSG00000105987	23903294	23917684	-1	lncRNA	AI506816	expressed sequence AI506816 [Source:MGI Symbol;Acc:MGI:2140929]	5	0.425745	5.49231	17.8102	2.4407e-05	0.00231521
ENSMUSG00000028339	47208161	47313167	1	protein_coding	Col15a1	collagen, type XV, alpha 1 [Source:MGI Symbol;Acc:MGI:88449]	4	0.666017	3.85655	17.7989	2.45531e-05	0.0023252
ENSMUSG00000047786	17622934	17679649	1	protein_coding	Lix1	limb and CNS expressed 1 [Source:MGI Symbol;Acc:MGI:1913893]	17	2.07411	-2.12394	17.7939	2.46165e-05	0.00232734
ENSMUSG00000022863	78129525	78174080	-1	protein_coding	Btg3	BTG anti-proliferation factor 3 [Source:MGI Symbol;Acc:MGI:109532]	16	0.785974	0.954019	17.7775	2.48305e-05	0.00233981
ENSMUSG00000029119	36964265	36987997	-1	protein_coding	Man2b2	mannosidase 2, alpha B2 [Source:MGI Symbol;Acc:MGI:1195262]	5	-0.522914	2.37202	17.7796	2.48033e-05	0.00233981
ENSMUSG00000000305	179084224	179541166	1	protein_coding	Cdh4	cadherin 4 [Source:MGI Symbol;Acc:MGI:99218]	2	-0.946706	3.90538	17.7706	2.49204e-05	0.00234441
ENSMUSG00000030064	97263828	97594502	-1	protein_coding	Frmd4b	FERM domain containing 4B [Source:MGI Symbol;Acc:MGI:2141794]	6	0.483608	2.61002	17.7402	2.53218e-05	0.00237825
ENSMUSG00000027469	152689884	152737241	1	protein_coding	Tpx2	TPX2, microtubule-associated [Source:MGI Symbol;Acc:MGI:1919369]	2	-0.952518	2.74364	17.7117	2.57046e-05	0.00241023
ENSMUSG00000078350	154104927	154110687	-1	protein_coding	Smim1	small integral membrane protein 1 [Source:MGI Symbol;Acc:MGI:1916109]	4	-0.703194	1.56658	17.6985	2.58825e-05	0.00242293
ENSMUSG00000039740	47465067	47474333	-1	protein_coding	Alg2	asparagine-linked glycosylation 2 (alpha-1,3-mannosyltransferase) [Source:MGI Symbol;Acc:MGI:1914731]	4	-0.491016	3.92886	17.6722	2.62439e-05	0.00245273
ENSMUSG00000022900	36514340	36547166	1	protein_coding	Ildr1	immunoglobulin-like domain containing receptor 1 [Source:MGI Symbol;Acc:MGI:2146574]	16	-1.6206	-1.92874	17.6386	2.67112e-05	0.00249232
ENSMUSG00000017737	164782700	164797770	1	protein_coding	Mmp9	matrix metallopeptidase 9 [Source:MGI Symbol;Acc:MGI:97011]	2	-1.62673	-0.398231	17.625	2.69026e-05	0.00250608
ENSMUSG00000078816	3337704	3379615	1	protein_coding	Prkcg	protein kinase C, gamma [Source:MGI Symbol;Acc:MGI:97597]	7	0.640026	1.48281	17.6062	2.71698e-05	0.00252683
ENSMUSG00000059851	4743114	4750513	1	protein_coding	Kmt5c	lysine methyltransferase 5C [Source:MGI Symbol;Acc:MGI:2385262]	7	0.53704	2.52373	17.5952	2.73277e-05	0.00253326
ENSMUSG00000060923	30455991	30599587	-1	protein_coding	Acyp2	acylphosphatase 2, muscle type [Source:MGI Symbol;Acc:MGI:1922822]	11	-0.334133	6.45168	17.5975	2.72941e-05	0.00253326
ENSMUSG00000041439	52695445	52766621	-1	protein_coding	Mfsd6	major facilitator superfamily domain containing 6 [Source:MGI Symbol;Acc:MGI:1922925]	1	0.569436	2.5163	17.5909	2.73898e-05	0.00253489
ENSMUSG00000027660	31149207	31176726	1	protein_coding	Skil	SKI-like [Source:MGI Symbol;Acc:MGI:106203]	3	-0.503809	3.87666	17.5803	2.75426e-05	0.0025449
ENSMUSG00000030852	130179168	130366515	1	protein_coding	Tacc2	transforming, acidic coiled-coil containing protein 2 [Source:MGI Symbol;Acc:MGI:1928899]	7	0.720314	10.1551	17.5657	2.77543e-05	0.00256032
ENSMUSG00000026383	119472767	119576730	-1	protein_coding	Epb41l5	erythrocyte membrane protein band 4.1 like 5 [Source:MGI Symbol;Acc:MGI:103006]	1	-0.477213	2.69669	17.4864	2.8937e-05	0.0026651
ENSMUSG00000034911	71836916	71848446	-1	protein_coding	Ushbp1	USH1 protein network component harmonin binding protein 1 [Source:MGI Symbol;Acc:MGI:1922920]	8	0.407751	4.53418	17.481	2.90198e-05	0.00266842
ENSMUSG00000031824	120840891	120892045	1	protein_coding	6430548M08Rik	RIKEN cDNA 6430548M08 gene [Source:MGI Symbol;Acc:MGI:2443793]	8	0.684166	4.94936	17.4668	2.92375e-05	0.00268411
ENSMUSG00000003352	98528721	98542410	1	protein_coding	Cacnb3	calcium channel, voltage-dependent, beta 3 subunit [Source:MGI Symbol;Acc:MGI:103307]	15	0.893515	0.407101	17.4339	2.97475e-05	0.00272653
ENSMUSG00000029561	115034997	115050295	1	protein_coding	Oasl2	2'-5' oligoadenylate synthetase-like 2 [Source:MGI Symbol;Acc:MGI:1344390]	5	0.781151	1.40528	17.4285	2.98322e-05	0.00272991
ENSMUSG00000008540	138117314	138133753	1	protein_coding	Mgst1	microsomal glutathione S-transferase 1 [Source:MGI Symbol;Acc:MGI:1913850]	6	-0.604793	5.31421	17.4239	2.99046e-05	0.00273215
ENSMUSG00000022464	96892701	96953837	-1	protein_coding	Slc38a4	solute carrier family 38, member 4 [Source:MGI Symbol;Acc:MGI:1916604]	15	0.76199	7.06722	17.4037	3.02242e-05	0.00275693
ENSMUSG00000020646	24880878	25014396	1	protein_coding	Mboat2	membrane bound O-acyltransferase domain containing 2 [Source:MGI Symbol;Acc:MGI:1914466]	12	1.30519	-0.030977	17.3876	3.04812e-05	0.00276709
ENSMUSG00000025203	44282113	44295303	1	protein_coding	Scd2	stearoyl-Coenzyme A desaturase 2 [Source:MGI Symbol;Acc:MGI:98240]	19	0.781667	4.09484	17.3882	3.04718e-05	0.00276709
ENSMUSG00000044934	64280832	64301016	-1	protein_coding	Zfp367	zinc finger protein 367 [Source:MGI Symbol;Acc:MGI:2442266]	13	-0.356643	5.56621	17.3895	3.04497e-05	0.00276709
ENSMUSG00000025358	128533808	128540900	-1	protein_coding	Cdk2	cyclin-dependent kinase 2 [Source:MGI Symbol;Acc:MGI:104772]	10	0.495419	2.45163	17.3666	3.08194e-05	0.00279335
ENSMUSG00000033249	105996433	106002477	1	protein_coding	Hsf4	heat shock transcription factor 4 [Source:MGI Symbol;Acc:MGI:1347058]	8	-0.471459	3.2678	17.3205	3.15763e-05	0.0028574
ENSMUSG00000020712	106167498	106179571	1	protein_coding	Tcam1	testicular cell adhesion molecule 1 [Source:MGI Symbol;Acc:MGI:1923120]	11	-1.73475	-1.97818	17.3049	3.18364e-05	0.00287637
ENSMUSG00000049721	3933636	3949326	1	protein_coding	Gal3st1	galactose-3-O-sulfotransferase 1 [Source:MGI Symbol;Acc:MGI:1858277]	11	2.72399	-2.02825	17.2827	3.221e-05	0.00290552
ENSMUSG00000030872	121585945	121620445	-1	protein_coding	Gga2	golgi associated, gamma adaptin ear containing, ARF binding protein 2 [Source:MGI Symbol;Acc:MGI:1921355]	7	-0.370273	3.96487	17.2601	3.25967e-05	0.00293576
ENSMUSG00000020387	51704282	51748480	-1	protein_coding	Jade2	jade family PHD finger 2 [Source:MGI Symbol;Acc:MGI:1924151]	11	-0.487904	3.50734	17.2543	3.2695e-05	0.00293997
ENSMUSG00000026939	25510079	25512017	-1	protein_coding	Tmem141	transmembrane protein 141 [Source:MGI Symbol;Acc:MGI:1098773]	2	-0.479833	2.68424	17.2286	3.31406e-05	0.00297534
ENSMUSG00000063535	7130072	7139754	-1	protein_coding	Zfp773	zinc finger protein 773 [Source:MGI Symbol;Acc:MGI:1923623]	7	-1.10664	-0.545819	17.2226	3.32457e-05	0.00298009
ENSMUSG00000046470	181311629	181313433	-1	protein_coding	Sox18	SRY (sex determining region Y)-box 18 [Source:MGI Symbol;Acc:MGI:103559]	2	0.621637	2.97289	17.2168	3.33471e-05	0.00298448
ENSMUSG00000069520	115175579	115198406	-1	protein_coding	Tmem19	transmembrane protein 19 [Source:MGI Symbol;Acc:MGI:1914476]	10	-0.302394	4.34143	17.1833	3.39405e-05	0.00303283
ENSMUSG00000024899	32573190	32644587	1	protein_coding	Papss2	3'-phosphoadenosine 5'-phosphosulfate synthase 2 [Source:MGI Symbol;Acc:MGI:1330223]	19	0.503222	2.82149	17.1591	3.43754e-05	0.0030621
ENSMUSG00000049103	123901987	123913594	1	protein_coding	Ccr2	chemokine (C-C motif) receptor 2 [Source:MGI Symbol;Acc:MGI:106185]	9	0.919241	1.70489	17.1603	3.4354e-05	0.0030621
ENSMUSG00000023484	98953055	98956859	1	protein_coding	Prph	peripherin [Source:MGI Symbol;Acc:MGI:97774]	15	1.50439	-1.76176	17.1518	3.45076e-05	0.00306908
ENSMUSG00000022309	42288119	42540373	-1	protein_coding	Angpt1	angiopoietin 1 [Source:MGI Symbol;Acc:MGI:108448]	15	-0.503607	3.18375	17.129	3.49258e-05	0.00310143
ENSMUSG00000004415	136770613	136912063	-1	protein_coding	Col26a1	collagen, type XXVI, alpha 1 [Source:MGI Symbol;Acc:MGI:2155345]	5	1.55444	-1.36862	17.0836	3.57699e-05	0.00317145
ENSMUSG00000040997	54491645	54508094	1	protein_coding	Abhd4	abhydrolase domain containing 4 [Source:MGI Symbol;Acc:MGI:1915938]	14	0.415246	4.49207	17.0735	3.59597e-05	0.00318333
ENSMUSG00000090659	67927812	67940631	1	protein_coding	Zfp493	zinc finger protein 493 [Source:MGI Symbol;Acc:MGI:1920208]	13	-0.70601	1.30038	17.0581	3.62528e-05	0.00320429
ENSMUSG00000035314	99030621	99111084	1	protein_coding	Gdpd5	glycerophosphodiester phosphodiesterase domain containing 5 [Source:MGI Symbol;Acc:MGI:2686926]	7	-0.773092	2.49901	17.0473	3.64602e-05	0.00321764
ENSMUSG00000019978	25235696	25399417	1	protein_coding	Epb41l2	erythrocyte membrane protein band 4.1 like 2 [Source:MGI Symbol;Acc:MGI:103009]	10	0.388076	4.63023	17.02	3.69877e-05	0.00325915
ENSMUSG00000010660	118900595	118922570	-1	protein_coding	Plcd1	phospholipase C, delta 1 [Source:MGI Symbol;Acc:MGI:97614]	9	0.467386	3.30276	16.9906	3.7566e-05	0.003305
ENSMUSG00000043004	19922627	20027695	-1	protein_coding	Gng2	guanine nucleotide binding protein (G protein), gamma 2 [Source:MGI Symbol;Acc:MGI:102705]	14	0.886882	0.614267	16.9566	3.8244e-05	0.00335946
ENSMUSG00000090957	18131302	18133078	-1	processed_pseudogene	Gm7535	predicted gene 7535 [Source:MGI Symbol;Acc:MGI:3644434]	17	2.76266	-2.2099	16.9364	3.86532e-05	0.00339019
ENSMUSG00000019889	27950816	28473393	1	protein_coding	Ptprk	protein tyrosine phosphatase, receptor type, K [Source:MGI Symbol;Acc:MGI:103310]	10	0.73295	2.294	16.911	3.91738e-05	0.00343057
ENSMUSG00000034687	96521814	96932587	1	protein_coding	Fras1	Fraser extracellular matrix complex subunit 1 [Source:MGI Symbol;Acc:MGI:2385368]	5	1.02645	1.16205	16.8742	3.99399e-05	0.0034894
ENSMUSG00000121013	137265179	137266976	-1	lncRNA		novel transcript	5	2.51578	-2.94705	16.8729	3.99681e-05	0.0034894
ENSMUSG00000034462	104607316	104653685	1	protein_coding	Pkd2	polycystin 2, transient receptor potential cation channel [Source:MGI Symbol;Acc:MGI:1099818]	5	0.413276	4.4315	16.8611	4.02167e-05	0.00350574
ENSMUSG00000028078	86693458	86828159	-1	protein_coding	Dclk2	doublecortin-like kinase 2 [Source:MGI Symbol;Acc:MGI:1918012]	3	0.752465	0.134333	16.8373	4.07241e-05	0.00353821
ENSMUSG00000063060	64181122	64188181	1	protein_coding	Sox7	SRY (sex determining region Y)-box 7 [Source:MGI Symbol;Acc:MGI:98369]	14	0.713494	2.57823	16.8386	4.06969e-05	0.00353821
ENSMUSG00000099411	13331995	13338971	-1	lncRNA	2310015D24Rik	RIKEN cDNA 2310015D24 gene [Source:MGI Symbol;Acc:MGI:1917350]	16	-0.553425	3.79925	16.835	4.07753e-05	0.00353821
ENSMUSG00000024180	26332273	26342228	1	protein_coding	Pgap6	post-glycosylphosphatidylinositol attachment to proteins 6 [Source:MGI Symbol;Acc:MGI:1926283]	17	-0.793315	0.179006	16.8173	4.11559e-05	0.0035658
ENSMUSG00000034040	130900923	131337335	-1	protein_coding	Galnt17	polypeptide N-acetylgalactosaminyltransferase 17 [Source:MGI Symbol;Acc:MGI:2137594]	5	-0.566969	2.50683	16.8087	4.13429e-05	0.00357657
ENSMUSG00000073591	37650924	37657532	1	protein_coding	Pcdhb22	protocadherin beta 22 [Source:MGI Symbol;Acc:MGI:2136760]	18	0.768052	0.0812912	16.7932	4.16822e-05	0.00360046
ENSMUSG00000039943	135500931	135856513	1	protein_coding	Plcb4	phospholipase C, beta 4 [Source:MGI Symbol;Acc:MGI:107464]	2	0.452785	4.9222	16.764	4.23284e-05	0.00365074
ENSMUSG00000021124	79202791	79219441	-1	protein_coding	Vti1b	vesicle transport through interaction with t-SNAREs 1B [Source:MGI Symbol;Acc:MGI:1855688]	12	-0.31459	5.7526	16.7351	4.29779e-05	0.00370116
ENSMUSG00000032125	37313193	37326411	1	protein_coding	Robo4	roundabout guidance receptor 4 [Source:MGI Symbol;Acc:MGI:1921394]	9	0.444748	3.95536	16.7049	4.36683e-05	0.00374959
ENSMUSG00000065954	25644568	25746604	-1	protein_coding	Tacc1	transforming, acidic coiled-coil containing protein 1 [Source:MGI Symbol;Acc:MGI:2443510]	8	0.383613	4.16713	16.7047	4.36718e-05	0.00374959
ENSMUSG00000026029	58834533	58886662	1	protein_coding	Casp8	caspase 8 [Source:MGI Symbol;Acc:MGI:1261423]	1	0.639887	1.47761	16.6872	4.40767e-05	0.00377867
ENSMUSG00000030796	44865177	44883068	1	protein_coding	Tead2	TEA domain family member 2 [Source:MGI Symbol;Acc:MGI:104904]	7	0.82302	0.538196	16.6717	4.444e-05	0.00380409
ENSMUSG00000032827	4902917	5165661	1	protein_coding	Ppp1r9a	protein phosphatase 1, regulatory subunit 9A [Source:MGI Symbol;Acc:MGI:2442401]	6	0.686757	1.94438	16.6608	4.46956e-05	0.00382023
ENSMUSG00000031558	48140480	48465075	1	protein_coding	Slit2	slit guidance ligand 2 [Source:MGI Symbol;Acc:MGI:1315205]	5	1.83589	-0.598938	16.6043	4.60475e-05	0.00392989
ENSMUSG00000032118	36733160	36790220	1	protein_coding	Fez1	fasciculation and elongation protein zeta 1 (zygin I) [Source:MGI Symbol;Acc:MGI:2670976]	9	-0.591992	2.09946	16.6001	4.61474e-05	0.00393253
ENSMUSG00000019873	66844968	66932724	-1	protein_coding	Reep3	receptor accessory protein 3 [Source:MGI Symbol;Acc:MGI:88930]	10	0.338874	4.17719	16.5535	4.72959e-05	0.00402438
ENSMUSG00000100009	98517242	98535109	1	lncRNA	Gm7967	predicted gene 7967 [Source:MGI Symbol;Acc:MGI:3644984]	1	-1.03399	-0.463931	16.5154	4.82553e-05	0.0040999
ENSMUSG00000027331	118644484	118684438	1	protein_coding	Knstrn	kinetochore-localized astrin/SPAG5 binding [Source:MGI Symbol;Acc:MGI:1289298]	2	1.64389	-1.82272	16.4608	4.96662e-05	0.0042135
ENSMUSG00000049929	105964231	105977506	1	protein_coding	Lpar4	lysophosphatidic acid receptor 4 [Source:MGI Symbol;Acc:MGI:1925384]	X	1.4241	-0.075971	16.4566	4.97779e-05	0.0042167
ENSMUSG00000060441	103912593	103937301	-1	protein_coding	Trim5	tripartite motif-containing 5 [Source:MGI Symbol;Acc:MGI:3646853]	7	0.86345	-0.153825	16.4518	4.99016e-05	0.0042209
ENSMUSG00000019970	21758083	21875802	1	protein_coding	Sgk1	serum/glucocorticoid regulated kinase 1 [Source:MGI Symbol;Acc:MGI:1340062]	10	-0.625281	7.928	16.4095	5.10293e-05	0.0043099
ENSMUSG00000026241	86594013	86598293	-1	protein_coding	Nppc	natriuretic peptide type C [Source:MGI Symbol;Acc:MGI:97369]	1	2.03642	-1.76342	16.4008	5.1264e-05	0.00432331
ENSMUSG00000026090	37650758	37759166	-1	protein_coding	Cracdl	capping protein inhibiting regulator of actin like [Source:MGI Symbol;Acc:MGI:1919347]	1	-1.15419	-0.395688	16.3768	5.1917e-05	0.00436649
ENSMUSG00000028601	108022634	108036505	1	protein_coding	Echdc2	enoyl Coenzyme A hydratase domain containing 2 [Source:MGI Symbol;Acc:MGI:1289238]	4	-0.420995	3.50803	16.3764	5.19291e-05	0.00436649
ENSMUSG00000053963	180259952	180311069	-1	protein_coding	Stum	mechanosensory transduction mediator [Source:MGI Symbol;Acc:MGI:2138735]	1	-0.772781	-0.0888908	16.36	5.23795e-05	0.00439787
ENSMUSG00000032105	44158604	44162768	-1	protein_coding	Pdzd3	PDZ domain containing 3 [Source:MGI Symbol;Acc:MGI:2429554]	9	-0.943867	-0.376323	16.3134	5.36824e-05	0.00450064
ENSMUSG00000026097	53336254	53349468	1	protein_coding	Ormdl1	ORM1-like 1 (S. cerevisiae) [Source:MGI Symbol;Acc:MGI:2181669]	1	-0.446047	2.88628	16.3046	5.39322e-05	0.00451494
ENSMUSG00000116066	103044184	103049101	1	lncRNA	Gm49477	predicted gene, 49477 [Source:MGI Symbol;Acc:MGI:6155147]	15	0.424124	3.28825	16.3002	5.4059e-05	0.00451892
ENSMUSG00000035407	98643135	98705774	-1	protein_coding	Kank4	KN motif and ankyrin repeat domains 4 [Source:MGI Symbol;Acc:MGI:3043381]	4	1.09289	0.0138099	16.2913	5.4312e-05	0.00453342
ENSMUSG00000001768	145517135	145729536	1	protein_coding	Rin2	Ras and Rab interactor 2 [Source:MGI Symbol;Acc:MGI:1921280]	2	0.496501	3.28091	16.2833	5.45422e-05	0.00454598
ENSMUSG00000037553	133332610	133377465	-1	protein_coding	Zdhhc18	zinc finger, DHHC domain containing 18 [Source:MGI Symbol;Acc:MGI:3527792]	4	-0.360291	5.02558	16.269	5.49556e-05	0.00456517
ENSMUSG00000039084	94455873	94459953	1	protein_coding	Chad	chondroadherin [Source:MGI Symbol;Acc:MGI:1096866]	11	1.93251	-0.0542932	16.267	5.50126e-05	0.00456517
ENSMUSG00000039115	118435758	118730071	1	protein_coding	Itga9	integrin alpha 9 [Source:MGI Symbol;Acc:MGI:104756]	9	0.657241	2.39829	16.2719	5.48728e-05	0.00456517
ENSMUSG00000030657	116980214	117272803	1	protein_coding	Xylt1	xylosyltransferase 1 [Source:MGI Symbol;Acc:MGI:2451073]	7	-0.543186	2.79695	16.2626	5.51427e-05	0.00456931
ENSMUSG00000045248	73248405	73302114	-1	protein_coding	Med26	mediator complex subunit 26 [Source:MGI Symbol;Acc:MGI:1917875]	8	-0.523909	3.04558	16.2475	5.55834e-05	0.00459915
ENSMUSG00000057738	29855572	29921463	1	protein_coding	Sptan1	spectrin alpha, non-erythrocytic 1 [Source:MGI Symbol;Acc:MGI:98386]	2	0.366187	6.14488	16.1926	5.72185e-05	0.00472758
ENSMUSG00000048138	25649775	25656355	1	protein_coding	Dmrt2	doublesex and mab-3 related transcription factor 2 [Source:MGI Symbol;Acc:MGI:1330307]	19	0.617089	2.21083	16.1828	5.75149e-05	0.00474519
ENSMUSG00000092085	172040588	172041247	1	lncRNA	Gm17224	predicted gene 17224 [Source:MGI Symbol;Acc:MGI:4938051]	1	0.845705	0.690424	16.1789	5.76325e-05	0.00474802
ENSMUSG00000070047	45388484	45505294	1	protein_coding	Fat1	FAT atypical cadherin 1 [Source:MGI Symbol;Acc:MGI:109168]	8	0.551682	1.71397	16.1189	5.94861e-05	0.00489366
ENSMUSG00000024098	66228967	66258221	-1	protein_coding	Twsg1	twisted gastrulation BMP signaling modulator 1 [Source:MGI Symbol;Acc:MGI:2137520]	17	-0.344848	5.20449	16.115	5.96098e-05	0.00489677
ENSMUSG00000038742	20785104	20791023	-1	protein_coding	Angptl6	angiopoietin-like 6 [Source:MGI Symbol;Acc:MGI:1917976]	9	-0.631472	1.42518	16.112	5.97044e-05	0.00489748
ENSMUSG00000015957	98484319	98504402	1	protein_coding	Wnt11	wingless-type MMTV integration site family, member 11 [Source:MGI Symbol;Acc:MGI:101948]	7	-0.428346	2.83781	16.1052	5.99182e-05	0.00490796
ENSMUSG00000021508	56436456	56444364	-1	protein_coding	Cxcl14	chemokine (C-X-C motif) ligand 14 [Source:MGI Symbol;Acc:MGI:1888514]	13	-0.739506	4.95887	16.0993	6.01059e-05	0.00490922
ENSMUSG00000025269	149302515	149372864	-1	protein_coding	Apex2	apurinic/apyrimidinic endonuclease 2 [Source:MGI Symbol;Acc:MGI:1924872]	X	0.476933	2.46204	16.1	6.0083e-05	0.00490922
ENSMUSG00000041000	128777373	128805121	1	protein_coding	Trim62	tripartite motif-containing 62 [Source:MGI Symbol;Acc:MGI:1914775]	4	0.939518	-0.178869	16.0957	6.02221e-05	0.00491167
ENSMUSG00000021676	95763682	96028991	-1	protein_coding	Iqgap2	IQ motif containing GTPase activating protein 2 [Source:MGI Symbol;Acc:MGI:2449975]	13	0.827049	0.778501	16.0907	6.0379e-05	0.00491744
ENSMUSG00000033715	4099011	4140688	1	protein_coding	Akr1c14	aldo-keto reductase family 1, member C14 [Source:MGI Symbol;Acc:MGI:2145458]	13	-0.727288	1.07738	16.0864	6.05172e-05	0.00492166
ENSMUSG00000027204	125142514	125349913	-1	protein_coding	Fbn1	fibrillin 1 [Source:MGI Symbol;Acc:MGI:95489]	2	0.769927	4.8701	16.0809	6.06921e-05	0.00492885
ENSMUSG00000054942	151979486	152046044	-1	protein_coding	Miga1	mitoguardin 1 [Source:MGI Symbol;Acc:MGI:1924567]	3	-0.348587	4.12336	16.0442	6.18807e-05	0.00501824
ENSMUSG00000021226	84034635	84040647	1	protein_coding	Acot2	acyl-CoA thioesterase 2 [Source:MGI Symbol;Acc:MGI:2159605]	12	0.698824	5.53293	16.0361	6.21474e-05	0.0050327
ENSMUSG00000111593	41316670	41443383	-1	lncRNA	Gm48742	predicted gene, 48742 [Source:MGI Symbol;Acc:MGI:6098410]	9	-4.62016	-4.11281	16.0159	6.28138e-05	0.00507946
ENSMUSG00000009394	115111863	115258967	1	protein_coding	Syn2	synapsin II [Source:MGI Symbol;Acc:MGI:103020]	6	0.856386	0.818293	15.99	6.36788e-05	0.00513483
ENSMUSG00000036764	63218222	63246355	1	protein_coding	Dnajc12	DnaJ heat shock protein family (Hsp40) member C12 [Source:MGI Symbol;Acc:MGI:1353428]	10	-0.397069	3.6059	15.9913	6.36333e-05	0.00513483
ENSMUSG00000024534	52900781	53049007	1	protein_coding	Sncaip	synuclein, alpha interacting protein (synphilin) [Source:MGI Symbol;Acc:MGI:1915097]	18	0.636115	1.60455	15.9836	6.38934e-05	0.00514486
ENSMUSG00000039959	135435385	135573974	-1	protein_coding	Hip1	huntingtin interacting protein 1 [Source:MGI Symbol;Acc:MGI:1099804]	5	0.390006	5.21324	15.949	6.50726e-05	0.00523242
ENSMUSG00000041134	85218421	85350285	-1	protein_coding	Cyyr1	cysteine and tyrosine-rich protein 1 [Source:MGI Symbol;Acc:MGI:2152187]	16	0.570215	3.38547	15.9303	6.57175e-05	0.00527684
ENSMUSG00000024222	28618068	28736501	-1	protein_coding	Fkbp5	FK506 binding protein 5 [Source:MGI Symbol;Acc:MGI:104670]	17	1.17789	7.42922	15.911	6.63913e-05	0.00532345
ENSMUSG00000069867	123346210	123349478	-1	protein_coding	Pabpn1l	poly(A)binding protein nuclear 1-like [Source:MGI Symbol;Acc:MGI:2685954]	8	4.6608	-4.07075	15.8976	6.68642e-05	0.00535383
ENSMUSG00000025950	65197775	65225659	-1	protein_coding	Idh1	isocitrate dehydrogenase 1 (NADP+), soluble [Source:MGI Symbol;Acc:MGI:96413]	1	0.426304	4.5949	15.8884	6.71908e-05	0.00536491
ENSMUSG00000108978	71331523	71338195	-1	lncRNA	Gm44689	predicted gene 44689 [Source:MGI Symbol;Acc:MGI:5753265]	7	1.65127	-2.46767	15.89	6.71324e-05	0.00536491
ENSMUSG00000023078	96104810	96108927	1	protein_coding	Cxcl13	chemokine (C-X-C motif) ligand 13 [Source:MGI Symbol;Acc:MGI:1888499]	5	-1.54317	-1.15136	15.8732	6.77295e-05	0.00539282
ENSMUSG00000073413	35290419	35297041	-1	protein_coding	Ly6g6d	lymphocyte antigen 6 complex, locus G6D [Source:MGI Symbol;Acc:MGI:2148931]	17	-1.19096	-1.06712	15.8745	6.76836e-05	0.00539282
ENSMUSG00000022505	10099613	10131832	-1	protein_coding	Emp2	epithelial membrane protein 2 [Source:MGI Symbol;Acc:MGI:1098726]	16	0.489493	2.838	15.8591	6.82369e-05	0.0054229
ENSMUSG00000024935	28812449	28891360	1	protein_coding	Slc1a1	solute carrier family 1 (neuronal/epithelial high affinity glutamate transporter, system Xag), member 1 [Source:MGI Symbol;Acc:MGI:105083]	19	-0.864653	1.26251	15.8548	6.83927e-05	0.0054229
ENSMUSG00000060487	9498680	9550952	-1	protein_coding	Samd5	sterile alpha motif domain containing 5 [Source:MGI Symbol;Acc:MGI:2444815]	10	0.846692	1.22916	15.8562	6.8342e-05	0.0054229
ENSMUSG00000020846	75910020	75918608	-1	protein_coding	Rflnb	refilin B [Source:MGI Symbol;Acc:MGI:1923816]	11	0.663902	3.85697	15.8465	6.86943e-05	0.00543171
ENSMUSG00000026749	38401655	38484618	1	protein_coding	Nek6	NIMA (never in mitosis gene a)-related expressed kinase 6 [Source:MGI Symbol;Acc:MGI:1891638]	2	-0.491145	4.76115	15.8473	6.86651e-05	0.00543171
ENSMUSG00000042644	27276278	27341197	1	protein_coding	Itpr3	inositol 1,4,5-triphosphate receptor 3 [Source:MGI Symbol;Acc:MGI:96624]	17	0.565724	2.34963	15.8295	6.93119e-05	0.00547295
ENSMUSG00000029761	34575435	34752408	1	protein_coding	Cald1	caldesmon 1 [Source:MGI Symbol;Acc:MGI:88250]	6	0.393357	4.5113	15.8116	6.99733e-05	0.00551753
ENSMUSG00000037573	94102280	94106321	1	protein_coding	Tob1	transducer of ErbB-2.1 [Source:MGI Symbol;Acc:MGI:1349721]	11	-0.484852	7.22264	15.7927	7.06738e-05	0.00556507
ENSMUSG00000049804	133587268	133597506	1	protein_coding	Armcx4	armadillo repeat containing, X-linked 4 [Source:MGI Symbol;Acc:MGI:2147887]	X	0.723768	3.8696	15.7779	7.12284e-05	0.00560101
ENSMUSG00000062785	44240088	44254178	1	protein_coding	Kcnc3	potassium voltage gated channel, Shaw-related subfamily, member 3 [Source:MGI Symbol;Acc:MGI:96669]	7	-0.544302	2.57837	15.7648	7.17237e-05	0.00563219
ENSMUSG00000001300	8667434	8711242	-1	protein_coding	Efnb2	ephrin B2 [Source:MGI Symbol;Acc:MGI:105097]	8	0.483507	3.29096	15.7581	7.19775e-05	0.00564434
ENSMUSG00000030732	99655379	99683935	1	protein_coding	Chrdl2	chordin-like 2 [Source:MGI Symbol;Acc:MGI:1916371]	7	0.865258	0.886122	15.7545	7.21162e-05	0.00564745
ENSMUSG00000120009	31856378	31865485	-1	lncRNA		novel transcript	13	-1.48625	-2.61983	15.7169	7.35623e-05	0.00575279
ENSMUSG00000007655	17306334	17341451	1	protein_coding	Cav1	caveolin 1, caveolae protein [Source:MGI Symbol;Acc:MGI:102709]	6	0.395061	6.87005	15.7077	7.39216e-05	0.0057582
ENSMUSG00000061898	143157941	143166530	-1	protein_coding	Rbak	RB-associated KRAB zinc finger [Source:MGI Symbol;Acc:MGI:1927369]	5	0.411981	2.59833	15.7123	7.37428e-05	0.0057582
ENSMUSG00000063146	134518237	134581288	-1	protein_coding	Clip2	CAP-GLY domain containing linker protein 2 [Source:MGI Symbol;Acc:MGI:1313136]	5	0.642572	1.87798	15.7074	7.39344e-05	0.0057582
ENSMUSG00000103658	108037478	108038000	1	processed_pseudogene	Gm37201	predicted gene, 37201 [Source:MGI Symbol;Acc:MGI:5610429]	9	4.61038	-4.10104	15.697	7.4341e-05	0.00578196
ENSMUSG00000039239	186354989	186438186	-1	protein_coding	Tgfb2	transforming growth factor, beta 2 [Source:MGI Symbol;Acc:MGI:98726]	1	-0.353405	4.3567	15.6817	7.4946e-05	0.00581912
ENSMUSG00000107966	88779225	88782997	1	TEC	Gm44001	predicted gene, 44001 [Source:MGI Symbol;Acc:MGI:5690393]	6	4.52756	-4.13428	15.6798	7.50228e-05	0.00581912
ENSMUSG00000058325	134272383	134775368	1	protein_coding	Dock1	dedicator of cytokinesis 1 [Source:MGI Symbol;Acc:MGI:2429765]	7	0.481296	2.55813	15.6752	7.52021e-05	0.0058251
ENSMUSG00000026727	13081632	13276226	-1	protein_coding	Rsu1	Ras suppressor protein 1 [Source:MGI Symbol;Acc:MGI:103040]	2	0.384147	4.15899	15.6023	7.81612e-05	0.00604609
ENSMUSG00000020734	115139995	115158069	-1	protein_coding	Grin2c	glutamate receptor, ionotropic, NMDA2C (epsilon 3) [Source:MGI Symbol;Acc:MGI:95822]	11	-2.15789	-2.51547	15.5771	7.92086e-05	0.00611053
ENSMUSG00000044320	30684781	30693673	-1	protein_coding	1700001O22Rik	RIKEN cDNA 1700001O22 gene [Source:MGI Symbol;Acc:MGI:1923631]	2	-0.661777	4.10094	15.5792	7.91191e-05	0.00611053
ENSMUSG00000006356	113103856	113109126	1	protein_coding	Crip2	cysteine rich protein 2 [Source:MGI Symbol;Acc:MGI:1915587]	12	0.374276	4.21152	15.5539	8.01854e-05	0.00616919
ENSMUSG00000109853	110763822	110779264	1	lncRNA	Gm33045	predicted gene, 33045 [Source:MGI Symbol;Acc:MGI:5592204]	13	-1.55747	-2.24426	15.5544	8.01664e-05	0.00616919
ENSMUSG00000028234	3831334	3835665	-1	protein_coding	Rps20	ribosomal protein S20 [Source:MGI Symbol;Acc:MGI:1914677]	4	-0.39385	7.27802	15.5095	8.20926e-05	0.00630741
ENSMUSG00000022994	98487854	98507957	-1	protein_coding	Adcy6	adenylate cyclase 6 [Source:MGI Symbol;Acc:MGI:87917]	15	0.332466	4.91357	15.5034	8.23553e-05	0.00631908
ENSMUSG00000051335	43348721	43457648	-1	protein_coding	Gfod1	glucose-fructose oxidoreductase domain containing 1 [Source:MGI Symbol;Acc:MGI:2145304]	13	0.585053	2.39038	15.4932	8.28011e-05	0.00634475
ENSMUSG00000038371	109907220	110214129	-1	protein_coding	Sbf2	SET binding factor 2 [Source:MGI Symbol;Acc:MGI:1921831]	7	0.390168	4.02133	15.4866	8.30915e-05	0.00635845
ENSMUSG00000021277	111132804	111233587	1	protein_coding	Traf3	TNF receptor-associated factor 3 [Source:MGI Symbol;Acc:MGI:108041]	12	-0.444895	4.39066	15.476	8.356e-05	0.00637718
ENSMUSG00000040253	142236103	142255910	1	protein_coding	Gbp7	guanylate binding protein 7 [Source:MGI Symbol;Acc:MGI:2444421]	3	0.720742	3.1235	15.4774	8.34959e-05	0.00637718
ENSMUSG00000074476	21666738	21671599	-1	protein_coding	Spc24	SPC24, NDC80 kinetochore complex component, homolog (S. cerevisiae) [Source:MGI Symbol;Acc:MGI:1914879]	9	-0.697579	0.516725	15.4582	8.43511e-05	0.00642895
ENSMUSG00000046807	75385957	75396164	-1	protein_coding	Lrrc75b	leucine rich repeat containing 75B [Source:MGI Symbol;Acc:MGI:2143657]	10	2.39555	-2.67038	15.4342	8.54287e-05	0.00650239
ENSMUSG00000037278	78432643	78441603	-1	protein_coding	Tmem97	transmembrane protein 97 [Source:MGI Symbol;Acc:MGI:1916321]	11	0.714702	0.554448	15.4014	8.69227e-05	0.00660728
ENSMUSG00000038807	74274182	74501741	-1	protein_coding	Rap1gap2	RAP1 GTPase activating protein 2 [Source:MGI Symbol;Acc:MGI:3028623]	11	0.685424	2.62829	15.3959	8.71768e-05	0.00660897
ENSMUSG00000085457	34119550	34144174	1	lncRNA	1110046J04Rik	RIKEN cDNA 1110046J04 gene [Source:MGI Symbol;Acc:MGI:1916058]	13	-0.639075	1.49028	15.3961	8.71673e-05	0.00660897
ENSMUSG00000030092	104469751	104840367	1	protein_coding	Cntn6	contactin 6 [Source:MGI Symbol;Acc:MGI:1858223]	6	4.70364	-4.04117	15.3892	8.7485e-05	0.00662353
ENSMUSG00000020639	4819022	4828813	1	protein_coding	Pfn4	profilin family, member 4 [Source:MGI Symbol;Acc:MGI:1920121]	12	-1.1094	-0.904989	15.3864	8.76146e-05	0.00662455
ENSMUSG00000030089	90581707	90623394	1	protein_coding	Slc41a3	solute carrier family 41, member 3 [Source:MGI Symbol;Acc:MGI:1918949]	6	-0.43493	5.55298	15.3529	8.91822e-05	0.00673414
ENSMUSG00000067928	21926723	21944617	1	protein_coding	Zfp760	zinc finger protein 760 [Source:MGI Symbol;Acc:MGI:2679257]	17	0.69187	1.26469	15.3457	8.9523e-05	0.00674831
ENSMUSG00000068373	103973418	104241358	-1	protein_coding	D430041D05Rik	RIKEN cDNA D430041D05 gene [Source:MGI Symbol;Acc:MGI:2181743]	2	-0.903371	3.14271	15.344	8.96066e-05	0.00674831
ENSMUSG00000026437	132039975	132067422	-1	protein_coding	Cdk18	cyclin-dependent kinase 18 [Source:MGI Symbol;Acc:MGI:97518]	1	-0.52804	2.80943	15.3338	9.00925e-05	0.00677595
ENSMUSG00000028833	126637543	126647231	-1	protein_coding	Ncdn	neurochondrin [Source:MGI Symbol;Acc:MGI:1347351]	4	-0.332419	4.08914	15.3282	9.03571e-05	0.00677797
ENSMUSG00000095448	19716202	19728922	1	protein_coding	Or7e168	olfactory receptor family 7 subfamily E member 168 [Source:MGI Symbol;Acc:MGI:3030693]	9	-4.65004	-4.1105	15.3286	9.03371e-05	0.00677797
ENSMUSG00000094724	7238033	7278698	1	protein_coding	Rnaset2b	ribonuclease T2B [Source:MGI Symbol;Acc:MGI:3702087]	17	-0.716897	1.06236	15.3253	9.04949e-05	0.00677939
ENSMUSG00000110841	45751384	45752191	1	transcribed_processed_pseudogene	Gpx4-ps2	glutathione peroxidase 4, pseudogene 2 [Source:MGI Symbol;Acc:MGI:3779731]	10	-0.354693	5.61405	15.3167	9.09089e-05	0.00680147
ENSMUSG00000019478	124532724	124562026	1	protein_coding	Rab4a	RAB4A, member RAS oncogene family [Source:MGI Symbol;Acc:MGI:105069]	8	-0.35329	4.05364	15.3109	9.11898e-05	0.00681196
ENSMUSG00000028125	121838092	121973772	1	protein_coding	Abca4	ATP-binding cassette, sub-family A (ABC1), member 4 [Source:MGI Symbol;Acc:MGI:109424]	3	1.1326	0.886013	15.3088	9.12881e-05	0.00681196
ENSMUSG00000046058	27967306	27968697	1	protein_coding	Eid2	EP300 interacting inhibitor of differentiation 2 [Source:MGI Symbol;Acc:MGI:2681174]	7	0.560363	2.27084	15.3002	9.17076e-05	0.00683431
ENSMUSG00000022283	36595905	36609912	-1	protein_coding	Pabpc1	poly(A) binding protein, cytoplasmic 1 [Source:MGI Symbol;Acc:MGI:1349722]	15	0.277271	6.13161	15.2965	9.18873e-05	0.00683877
ENSMUSG00000022951	92188841	92267755	-1	protein_coding	Rcan1	regulator of calcineurin 1 [Source:MGI Symbol;Acc:MGI:1890564]	16	-0.480068	6.10564	15.2809	9.26492e-05	0.00688648
ENSMUSG00000021477	64507151	64518704	-1	protein_coding	Ctsl	cathepsin L [Source:MGI Symbol;Acc:MGI:88564]	13	0.397691	6.6237	15.2734	9.30179e-05	0.00690488
ENSMUSG00000064215	103400470	103406498	1	protein_coding	Ifi27	interferon, alpha-inducible protein 27 [Source:MGI Symbol;Acc:MGI:1277180]	12	-0.375028	4.18548	15.2709	9.3139e-05	0.00690488
ENSMUSG00000002885	84449880	84467955	-1	protein_coding	Adgre5	adhesion G protein-coupled receptor E5 [Source:MGI Symbol;Acc:MGI:1347095]	8	0.352309	3.71425	15.2625	9.35558e-05	0.00692178
ENSMUSG00000031595	41379249	41443822	1	protein_coding	Pdgfrl	platelet-derived growth factor receptor-like [Source:MGI Symbol;Acc:MGI:1916047]	8	1.00669	-0.274702	15.2614	9.36097e-05	0.00692178
ENSMUSG00000079471	45911897	45913028	-1	protein_coding	Mymx	myomixer, myoblast fusion factor [Source:MGI Symbol;Acc:MGI:3649059]	17	2.43846	-2.90279	15.2551	9.39215e-05	0.00693583
ENSMUSG00000037568	190679843	190711493	-1	protein_coding	Vash2	vasohibin 2 [Source:MGI Symbol;Acc:MGI:2444826]	1	-1.26876	0.334905	15.2036	9.6521e-05	0.00711858
ENSMUSG00000023262	106310180	106315518	-1	protein_coding	Acy1	aminoacylase 1 [Source:MGI Symbol;Acc:MGI:87913]	9	0.484969	2.06064	15.1949	9.69649e-05	0.00714208
ENSMUSG00000050370	34451178	34452564	-1	protein_coding	Ch25h	cholesterol 25-hydroxylase [Source:MGI Symbol;Acc:MGI:1333869]	19	2.4721	-3.30408	15.18	9.77328e-05	0.00718935
ENSMUSG00000020638	26519203	26529836	1	protein_coding	Cmpk2	cytidine monophosphate (UMP-CMP) kinase 2, mitochondrial [Source:MGI Symbol;Acc:MGI:99830]	12	0.62662	1.31523	15.1717	9.81623e-05	0.00720236
ENSMUSG00000044921	102348083	102385597	1	protein_coding	Rassf9	Ras association (RalGDS/AF-6) domain family (N-terminal) member 9 [Source:MGI Symbol;Acc:MGI:2384307]	10	0.749594	1.82639	15.1725	9.81204e-05	0.00720236
ENSMUSG00000022860	78727836	78748621	1	protein_coding	Chodl	chondrolectin [Source:MGI Symbol;Acc:MGI:2179069]	16	0.469981	3.25559	15.1604	9.87506e-05	0.00720899
ENSMUSG00000023186	38629564	38654633	1	protein_coding	Vwa5a	von Willebrand factor A domain containing 5A [Source:MGI Symbol;Acc:MGI:1915026]	9	-0.365751	4.89278	15.1603	9.87585e-05	0.00720899
ENSMUSG00000026223	85822002	85836396	1	protein_coding	Itm2c	integral membrane protein 2C [Source:MGI Symbol;Acc:MGI:1927594]	1	-0.462524	4.87779	15.165	9.8513e-05	0.00720899
ENSMUSG00000037411	137090358	137101122	-1	protein_coding	Serpine1	serine (or cysteine) peptidase inhibitor, clade E, member 1 [Source:MGI Symbol;Acc:MGI:97608]	5	-1.0573	3.19484	15.1671	9.84025e-05	0.00720899
ENSMUSG00000108984	82364800	82366993	1	TEC	Gm44916	predicted gene 44916 [Source:MGI Symbol;Acc:MGI:5753492]	7	-4.49072	-4.17617	15.125	0.000100622	0.00733561
ENSMUSG00000019944	68987264	69127621	1	protein_coding	Rhobtb1	Rho-related BTB domain containing 1 [Source:MGI Symbol;Acc:MGI:1916538]	10	-0.528251	4.91506	15.1184	0.000100972	0.00734783
ENSMUSG00000085218	106473257	106480752	-1	lncRNA	BB218582	expressed sequence BB218582 [Source:MGI Symbol;Acc:MGI:2139448]	2	-0.377948	3.22917	15.117	0.000101047	0.00734783
ENSMUSG00000030711	126272037	126275604	-1	protein_coding	Sult1a1	sulfotransferase family 1A, phenol-preferring, member 1 [Source:MGI Symbol;Acc:MGI:102896]	7	0.377733	4.91033	15.093	0.000102342	0.00742927
ENSMUSG00000120623	61778949	61779750	-1	lncRNA		novel transcript	18	0.67936	2.58881	15.0914	0.000102428	0.00742927
ENSMUSG00000021567	73966653	73995750	-1	protein_coding	Nkd2	naked cuticle 2 [Source:MGI Symbol;Acc:MGI:1919543]	13	0.630265	1.29193	15.0886	0.000102583	0.00743105
ENSMUSG00000025372	119833589	119897608	1	protein_coding	Baiap2	brain-specific angiogenesis inhibitor 1-associated protein 2 [Source:MGI Symbol;Acc:MGI:2137336]	11	0.691729	1.15563	15.0699	0.000103603	0.00749544
ENSMUSG00000072568	60690843	60725627	-1	protein_coding	Lratd2	LRAT domain containing 1 [Source:MGI Symbol;Acc:MGI:3026924]	15	0.677242	2.14969	15.054	0.00010448	0.00754934
ENSMUSG00000000126	59197754	59224378	1	protein_coding	Wnt9a	wingless-type MMTV integration site family, member 9A [Source:MGI Symbol;Acc:MGI:2446084]	11	-0.342656	3.97431	15.0328	0.000105658	0.00762479
ENSMUSG00000037259	144312477	144369334	-1	protein_coding	Dzank1	double zinc ribbon and ankyrin repeat domains 1 [Source:MGI Symbol;Acc:MGI:2139080]	2	-0.813303	0.244964	15.0087	0.000107019	0.00771323
ENSMUSG00000042155	69652288	69666995	1	protein_coding	Klhl23	kelch-like 23 [Source:MGI Symbol;Acc:MGI:2683536]	2	0.435102	4.67203	14.9952	0.000107786	0.00775868
ENSMUSG00000000276	88926005	88957676	-1	protein_coding	Dgke	diacylglycerol kinase, epsilon [Source:MGI Symbol;Acc:MGI:1889276]	11	0.46969	3.60109	14.9889	0.000108143	0.00777456
ENSMUSG00000040276	27874483	27930456	1	protein_coding	Pacsin1	protein kinase C and casein kinase substrate in neurons 1 [Source:MGI Symbol;Acc:MGI:1345181]	17	2.8522	-3.24532	14.9837	0.000108443	0.00778629
ENSMUSG00000107879	128146667	128160766	-1	translated_unprocessed_pseudogene	9330102E08Rik	RIKEN cDNA 9330102E08 gene [Source:MGI Symbol;Acc:MGI:3026973]	6	-0.658227	0.527375	14.9798	0.000108667	0.00779256
ENSMUSG00000037171	61253751	61261117	1	protein_coding	Nodal	nodal [Source:MGI Symbol;Acc:MGI:97359]	10	-1.12375	-0.391427	14.9368	0.000111175	0.00796245
ENSMUSG00000062488	34585370	34590801	1	protein_coding	Ifit3b	interferon-induced protein with tetratricopeptide repeats 3B [Source:MGI Symbol;Acc:MGI:3698419]	19	-0.909521	1.17116	14.9228	0.000112002	0.00801159
ENSMUSG00000050917	144401104	144418980	1	protein_coding	Fgf4	fibroblast growth factor 4 [Source:MGI Symbol;Acc:MGI:95518]	7	2.77627	-2.66052	14.9197	0.000112184	0.00801451
ENSMUSG00000025170	121246951	121279077	-1	protein_coding	Rab40b	Rab40B, member RAS oncogene family [Source:MGI Symbol;Acc:MGI:2183451]	11	-0.513996	3.95364	14.9072	0.000112931	0.00805779
ENSMUSG00000031490	27750357	27766702	1	protein_coding	Eif4ebp1	eukaryotic translation initiation factor 4E binding protein 1 [Source:MGI Symbol;Acc:MGI:103267]	8	0.52915	6.11084	14.8939	0.00011373	0.00810469
ENSMUSG00000025329	140540294	140573089	-1	protein_coding	Padi1	peptidyl arginine deiminase, type I [Source:MGI Symbol;Acc:MGI:1338893]	4	-1.67581	-2.0712	14.8881	0.000114082	0.00811111
ENSMUSG00000034248	69479297	69522561	-1	protein_coding	Slc25a37	solute carrier family 25, member 37 [Source:MGI Symbol;Acc:MGI:1914962]	14	-0.33318	4.87782	14.8877	0.000114105	0.00811111
ENSMUSG00000026072	40264240	40356417	1	protein_coding	Il1r1	interleukin 1 receptor, type I [Source:MGI Symbol;Acc:MGI:96545]	1	-0.503212	3.40112	14.8767	0.000114771	0.00814829
ENSMUSG00000087442	172867478	172876373	-1	lncRNA	Gm14453	predicted gene 14453 [Source:MGI Symbol;Acc:MGI:3702165]	2	-0.958007	-0.733864	14.874	0.000114935	0.0081498
ENSMUSG00000041696	65305788	65322135	1	protein_coding	Rasl12	RAS-like, family 12 [Source:MGI Symbol;Acc:MGI:1918034]	9	0.492347	2.30969	14.8682	0.000115291	0.00816489
ENSMUSG00000044317	18946463	18958099	1	protein_coding	Gpr4	G protein-coupled receptor 4 [Source:MGI Symbol;Acc:MGI:2441992]	7	0.67585	1.12439	14.8582	0.000115904	0.00819241
ENSMUSG00000099906	20740106	20754522	1	lncRNA	Lincmd1	long intergenic non-protein coding RNA of muscle differentiation 1 [Source:MGI Symbol;Acc:MGI:5818206]	1	-1.42979	1.62631	14.8572	0.000115967	0.00819241
ENSMUSG00000045312	94194304	94331917	1	protein_coding	Lhfpl2	lipoma HMGIC fusion partner-like 2 [Source:MGI Symbol;Acc:MGI:2145236]	13	0.761188	0.756129	14.8396	0.000117051	0.00825874
ENSMUSG00000028268	142265787	142278970	1	protein_coding	Gbp3	guanylate binding protein 3 [Source:MGI Symbol;Acc:MGI:1926263]	3	0.720894	1.94249	14.794	0.000119914	0.00845032
ENSMUSG00000031803	72143400	72154433	-1	protein_coding	B3gnt3	UDP-GlcNAc:betaGal beta-1,3-N-acetylglucosaminyltransferase 3 [Source:MGI Symbol;Acc:MGI:2152535]	8	0.522407	1.95384	14.7758	0.000121081	0.00852201
ENSMUSG00000029093	36174524	36555483	-1	protein_coding	Sorcs2	sortilin-related VPS10 domain containing receptor 2 [Source:MGI Symbol;Acc:MGI:1932289]	5	0.714796	0.990696	14.7623	0.000121946	0.00857234
ENSMUSG00000031511	11777721	11885219	1	protein_coding	Arhgef7	Rho guanine nucleotide exchange factor (GEF7) [Source:MGI Symbol;Acc:MGI:1860493]	8	0.337758	5.38789	14.7517	0.000122637	0.00861029
ENSMUSG00000010021	114656214	114681565	1	protein_coding	Kif19a	kinesin family member 19A [Source:MGI Symbol;Acc:MGI:2447024]	11	1.21607	-0.0887525	14.7394	0.000123437	0.0086558
ENSMUSG00000055409	49624612	50516356	1	protein_coding	Nell1	NEL-like 1 [Source:MGI Symbol;Acc:MGI:2443902]	7	-1.35516	-1.84683	14.6912	0.000126636	0.00886921
ENSMUSG00000071547	30853010	30861081	1	protein_coding	Nt5dc2	5'-nucleotidase domain containing 2 [Source:MGI Symbol;Acc:MGI:1917271]	14	0.975925	-0.481396	14.6811	0.000127317	0.00890593
ENSMUSG00000092341	5845717	5852704	-1	lncRNA	Malat1	metastasis associated lung adenocarcinoma transcript 1 (non-coding RNA) [Source:MGI Symbol;Acc:MGI:1919539]	19	-0.737961	9.06904	14.6406	0.000130082	0.00908822
ENSMUSG00000105731	103004062	103005142	1	lncRNA	Gm43063	predicted gene 43063 [Source:MGI Symbol;Acc:MGI:5663200]	3	0.712173	3.43368	14.6287	0.000130908	0.00913472
ENSMUSG00000026860	30234821	30249349	-1	protein_coding	Sh3glb2	SH3-domain GRB2-like endophilin B2 [Source:MGI Symbol;Acc:MGI:2385131]	2	-0.288334	4.2817	14.6183	0.000131629	0.0091738
ENSMUSG00000021756	112600604	112646620	1	protein_coding	Il6st	interleukin 6 signal transducer [Source:MGI Symbol;Acc:MGI:96560]	13	0.357736	7.53921	14.59	0.000133624	0.00930144
ENSMUSG00000053137	89026689	89033831	-1	protein_coding	Mapk11	mitogen-activated protein kinase 11 [Source:MGI Symbol;Acc:MGI:1338024]	15	0.621739	1.00559	14.5848	0.000133989	0.00931552
ENSMUSG00000053931	121220146	121251856	1	protein_coding	Cnn3	calponin 3, acidic [Source:MGI Symbol;Acc:MGI:1919244]	3	0.356878	4.07365	14.565	0.000135407	0.00939294
ENSMUSG00000085322	168608059	168610032	1	lncRNA	Gm14261	predicted gene 14261 [Source:MGI Symbol;Acc:MGI:3649583]	2	-0.568601	1.31904	14.5646	0.000135432	0.00939294
ENSMUSG00000052730	48566379	48567518	1	lncRNA	Gm5111	predicted gene 5111 [Source:MGI Symbol;Acc:MGI:3645688]	6	2.54297	-3.40115	14.5548	0.000136144	0.00943084
ENSMUSG00000034795	77274212	77349697	1	protein_coding	Ccdc122	coiled-coil domain containing 122 [Source:MGI Symbol;Acc:MGI:1918358]	14	-0.526039	1.54415	14.5521	0.000136336	0.00943267
ENSMUSG00000020315	30049395	30218175	-1	protein_coding	Sptbn1	spectrin beta, non-erythrocytic 1 [Source:MGI Symbol;Acc:MGI:98388]	11	0.426257	7.54288	14.537	0.000137435	0.00949717
ENSMUSG00000107045	127295304	127297538	1	TEC	Gm43636	predicted gene 43636 [Source:MGI Symbol;Acc:MGI:5663773]	6	-1.59418	-1.93515	14.5254	0.000138284	0.00954429
ENSMUSG00000032289	59874214	60429329	-1	protein_coding	Thsd4	thrombospondin, type I, domain containing 4 [Source:MGI Symbol;Acc:MGI:2672033]	9	0.757041	-0.0229872	14.5167	0.00013892	0.00956503
ENSMUSG00000040282	115412197	115609249	1	protein_coding	Cdin1	CDAN1 interacting nuclease 1 [Source:MGI Symbol;Acc:MGI:3026886]	2	-0.507021	1.8215	14.517	0.000138898	0.00956503
ENSMUSG00000029313	103840240	104003188	1	protein_coding	Aff1	AF4/FMR2 family, member 1 [Source:MGI Symbol;Acc:MGI:1100819]	5	0.449785	6.41557	14.5099	0.000139426	0.00958826
ENSMUSG00000068740	108298167	108323383	-1	protein_coding	Celsr2	cadherin, EGF LAG seven-pass G-type receptor 2 [Source:MGI Symbol;Acc:MGI:1858235]	3	-0.407286	4.04358	14.505	0.000139788	0.00960158
ENSMUSG00000084819	5865315	5866731	1	lncRNA	Gm11967	predicted gene 11967 [Source:MGI Symbol;Acc:MGI:3650297]	11	0.7232	1.50356	14.4868	0.000141146	0.00968322
ENSMUSG00000002565	40109768	40184227	-1	protein_coding	Scin	scinderin [Source:MGI Symbol;Acc:MGI:1306794]	12	-0.624331	2.29771	14.4596	0.000143199	0.00981224
ENSMUSG00000039405	89156991	89176395	-1	protein_coding	Prss23	protease, serine 23 [Source:MGI Symbol;Acc:MGI:1923703]	7	-0.370799	4.82952	14.4521	0.000143768	0.00983941
ENSMUSG00000015932	143757240	143785244	1	protein_coding	Dstn	destrin [Source:MGI Symbol;Acc:MGI:1929270]	2	0.368934	4.5496	14.4346	0.000145113	0.00991955
ENSMUSG00000020034	84412490	84450223	1	protein_coding	Tcp11l2	t-complex 11 (mouse) like 2 [Source:MGI Symbol;Acc:MGI:2444679]	10	0.362224	6.19233	14.4303	0.000145443	0.00992469
ENSMUSG00000044172	25339734	25344266	1	protein_coding	Ptx4	pentraxin 4 [Source:MGI Symbol;Acc:MGI:1915759]	17	2.3958	-2.13677	14.4291	0.000145537	0.00992469
ENSMUSG00000010051	107454126	107458909	1	protein_coding	Hyal1	hyaluronoglucosaminidase 1 [Source:MGI Symbol;Acc:MGI:96298]	9	0.881258	0.432124	14.4254	0.000145822	0.00992605
ENSMUSG00000050335	47605208	47623617	1	protein_coding	Lgals3	lectin, galactose binding, soluble 3 [Source:MGI Symbol;Acc:MGI:96778]	14	-0.531068	2.43733	14.4243	0.000145905	0.00992605
ENSMUSG00000034949	81068989	81087957	1	protein_coding	Zfr2	zinc finger RNA binding protein 2 [Source:MGI Symbol;Acc:MGI:2143792]	10	-0.613004	1.55553	14.422	0.000146088	0.00992668
ENSMUSG00000038112	39498692	39515699	-1	protein_coding	AW551984	expressed sequence AW551984 [Source:MGI Symbol;Acc:MGI:2143322]	9	2.16493	-1.91311	14.4019	0.000147652	0.0100091
ENSMUSG00000052336	119730682	119898945	-1	protein_coding	Cx3cr1	chemokine (C-X3-C motif) receptor 1 [Source:MGI Symbol;Acc:MGI:1333815]	9	1.45863	-2.35186	14.4023	0.00014762	0.0100091
ENSMUSG00000102544	51285445	51293745	1	lncRNA	Gm5103	predicted gene 5103 [Source:MGI Symbol;Acc:MGI:3779459]	3	-1.08403	-1.4493	14.3769	0.000149624	0.0101307
ENSMUSG00000027875	98187751	98218054	1	protein_coding	Hmgcs2	3-hydroxy-3-methylglutaryl-Coenzyme A synthase 2 [Source:MGI Symbol;Acc:MGI:101939]	3	1.20448	1.32034	14.3648	0.000150589	0.0101719
ENSMUSG00000043631	49658286	49686265	1	protein_coding	Ecm2	extracellular matrix protein 2, female organ and adipocyte specific [Source:MGI Symbol;Acc:MGI:3039578]	13	0.50998	3.94266	14.366	0.000150492	0.0101719
ENSMUSG00000100862	24653055	24653732	-1	unprocessed_pseudogene	Gm10925	predicted gene 10925 [Source:MGI Symbol;Acc:MGI:3809095]	1	-1.22125	6.12951	14.3571	0.000151205	0.0102014
ENSMUSG00000097195	88377321	88405615	-1	lncRNA	Snhg5	small nucleolar RNA host gene 5 [Source:MGI Symbol;Acc:MGI:1919905]	9	0.450493	3.97383	14.3265	0.000153684	0.0103564
ENSMUSG00000038522	39877571	39901264	-1	protein_coding	Mfsd4b1	major facilitator superfamily domain containing 4B1 [Source:MGI Symbol;Acc:MGI:2143575]	10	0.424465	2.77018	14.3098	0.000155054	0.0104364
ENSMUSG00002075914	113388265	113388342	-1	miRNA	Gm54570	predicted gene, 54570 [Source:MGI Symbol;Acc:MGI:6845618]	12	-2.84303	-3.08518	14.306	0.000155367	0.0104452
ENSMUSG00000017309	101932335	101946446	1	protein_coding	Cd300lg	CD300 molecule like family member G [Source:MGI Symbol;Acc:MGI:1289168]	11	0.391857	5.01753	14.2972	0.000156094	0.0104817
ENSMUSG00000026469	155151447	155293161	-1	protein_coding	Xpr1	xenotropic and polytropic retrovirus receptor 1 [Source:MGI Symbol;Acc:MGI:97932]	1	-0.357256	6.98806	14.2906	0.000156647	0.0105064
ENSMUSG00000052566	85717232	85729978	1	protein_coding	Hook2	hook microtubule tethering protein 2 [Source:MGI Symbol;Acc:MGI:2181664]	8	-0.46305	2.54712	14.2749	0.000157959	0.010582
ENSMUSG00000034573	103573058	103746169	1	protein_coding	Ptpn13	protein tyrosine phosphatase, non-receptor type 13 [Source:MGI Symbol;Acc:MGI:103293]	5	0.614326	1.51105	14.2684	0.000158505	0.0105936
ENSMUSG00000097413	32492106	32511331	-1	lncRNA	A830052D11Rik	RIKEN cDNA A830052D11 gene [Source:MGI Symbol;Acc:MGI:3028074]	18	-0.507578	2.1724	14.2695	0.000158408	0.0105936
ENSMUSG00000024998	38469557	38773474	1	protein_coding	Plce1	phospholipase C, epsilon 1 [Source:MGI Symbol;Acc:MGI:1921305]	19	0.746474	1.83469	14.2224	0.000162422	0.01083
ENSMUSG00000027669	32634481	32670734	-1	protein_coding	Gnb4	guanine nucleotide binding protein (G protein), beta 4 [Source:MGI Symbol;Acc:MGI:104581]	3	0.448502	3.24478	14.2238	0.000162308	0.01083
ENSMUSG00000053062	84571011	84622816	1	protein_coding	Jam2	junction adhesion molecule 2 [Source:MGI Symbol;Acc:MGI:1933820]	16	0.441516	5.11698	14.2137	0.000163176	0.0108676
ENSMUSG00000020653	24701273	24712788	1	protein_coding	Klf11	Kruppel-like factor 11 [Source:MGI Symbol;Acc:MGI:2653368]	12	0.465437	2.57694	14.206	0.000163848	0.0108996
ENSMUSG00000033044	67689013	67706828	1	protein_coding	Dhrs7c	dehydrogenase/reductase (SDR family) member 7C [Source:MGI Symbol;Acc:MGI:1915710]	11	0.387491	7.24187	14.1801	0.000166116	0.0110376
ENSMUSG00000075592	56091467	56112193	1	protein_coding	Nynrin	NYN domain and retroviral integrase containing [Source:MGI Symbol;Acc:MGI:2652872]	14	0.618374	1.19091	14.1655	0.000167413	0.0111108
ENSMUSG00000047246	23767653	23805107	-1	protein_coding	H2bc6	H2B clustered histone 6 [Source:MGI Symbol;Acc:MGI:2448380]	13	-0.535059	3.01268	14.1593	0.00016796	0.0111342
ENSMUSG00000003575	70835005	70892229	-1	protein_coding	Crtc1	CREB regulated transcription coactivator 1 [Source:MGI Symbol;Acc:MGI:2142523]	8	-0.363249	3.71353	14.1393	0.000169757	0.0112292
ENSMUSG00000026114	37253515	37302465	1	protein_coding	Cnga3	cyclic nucleotide gated channel alpha 3 [Source:MGI Symbol;Acc:MGI:1341818]	1	-1.29181	-0.525604	14.139	0.000169787	0.0112292
ENSMUSG00000040113	163529825	163552801	-1	protein_coding	Mettl11b	methyltransferase like 11B [Source:MGI Symbol;Acc:MGI:2685053]	1	-0.316095	4.76357	14.0967	0.000173648	0.0114712
ENSMUSG00000018932	60822859	60843637	1	protein_coding	Map2k3	mitogen-activated protein kinase kinase 3 [Source:MGI Symbol;Acc:MGI:1346868]	11	0.368071	7.52265	14.0659	0.000176515	0.0116471
ENSMUSG00000020264	55049296	55075903	-1	protein_coding	Slc36a2	solute carrier family 36 (proton/amino acid symporter), member 2 [Source:MGI Symbol;Acc:MGI:1891430]	11	1.38412	0.413914	14.0376	0.00017919	0.01181
ENSMUSG00000047797	100419984	100429235	1	protein_coding	Gjb1	gap junction protein, beta 1 [Source:MGI Symbol;Acc:MGI:95719]	X	2.33534	-1.76833	14.0271	0.000180197	0.0118626
ENSMUSG00000117811	68531175	68699218	1	lncRNA	Gm29677	predicted gene, 29677 [Source:MGI Symbol;Acc:MGI:5588836]	18	-1.63827	-2.19061	14.0034	0.000182479	0.011999
ENSMUSG00000114804	59859565	59860116	-1	processed_pseudogene	Gm18073	predicted gene, 18073 [Source:MGI Symbol;Acc:MGI:5010258]	14	-4.3226	-4.24428	13.993	0.00018349	0.0120516
ENSMUSG00000024538	53539404	53551187	-1	protein_coding	Ppic	peptidylprolyl isomerase C [Source:MGI Symbol;Acc:MGI:97751]	18	0.407718	4.0876	13.9847	0.000184304	0.0120911
ENSMUSG00000048647	119346986	119378108	-1	protein_coding	Exd1	exonuclease 3'-5' domain containing 1 [Source:MGI Symbol;Acc:MGI:3045306]	2	-0.661516	1.66996	13.9678	0.000185965	0.0121861
ENSMUSG00000022769	16948002	16950247	-1	protein_coding	Sdf2l1	stromal cell-derived factor 2-like 1 [Source:MGI Symbol;Acc:MGI:2149842]	16	-0.834967	0.606448	13.9623	0.000186514	0.012208
ENSMUSG00000006567	22482801	22550321	-1	protein_coding	Atp7b	ATPase, Cu++ transporting, beta polypeptide [Source:MGI Symbol;Acc:MGI:103297]	8	4.63771	-4.0723	13.9562	0.000187119	0.0122336
ENSMUSG00000002803	112940102	112942565	1	protein_coding	Btbd6	BTB (POZ) domain containing 6 [Source:MGI Symbol;Acc:MGI:3026623]	12	-0.388457	3.61288	13.9478	0.000187962	0.0122746
ENSMUSG00000037664	143012076	143014787	-1	protein_coding	Cdkn1c	cyclin-dependent kinase inhibitor 1C (P57) [Source:MGI Symbol;Acc:MGI:104564]	7	0.383418	3.69743	13.9419	0.000188546	0.0122986
ENSMUSG00000027860	102060899	102112009	-1	protein_coding	Vangl1	VANGL planar cell polarity 1 [Source:MGI Symbol;Acc:MGI:2159344]	3	0.61535	0.948993	13.9299	0.00018976	0.0123637
ENSMUSG00000000275	88890202	88911119	1	protein_coding	Trim25	tripartite motif-containing 25 [Source:MGI Symbol;Acc:MGI:102749]	11	0.325918	4.06515	13.9028	0.000192516	0.0125289
ENSMUSG00000042473	138585745	138654154	1	protein_coding	Tbc1d8b	TBC1 domain family, member 8B [Source:MGI Symbol;Acc:MGI:1918101]	X	-0.429424	2.9673	13.8626	0.000196669	0.0127846
ENSMUSG00000031075	144142286	144305711	-1	protein_coding	Ano1	anoctamin 1, calcium activated chloride channel [Source:MGI Symbol;Acc:MGI:2142149]	7	0.505101	2.44551	13.8523	0.000197751	0.0128403
ENSMUSG00000029304	104582984	104588916	1	protein_coding	Spp1	secreted phosphoprotein 1 [Source:MGI Symbol;Acc:MGI:98389]	5	1.5578	1.11143	13.838	0.000199262	0.0129218
ENSMUSG00000040289	8728419	8732316	-1	protein_coding	Hey1	hairy/enhancer-of-split related with YRPW motif 1 [Source:MGI Symbol;Acc:MGI:1341800]	3	0.498957	1.92474	13.8362	0.000199459	0.0129218
ENSMUSG00000020592	8821323	8843715	1	protein_coding	Sdc1	syndecan 1 [Source:MGI Symbol;Acc:MGI:1349162]	12	0.611823	1.41421	13.8262	0.000200523	0.012976
ENSMUSG00000097099	107436008	107445614	-1	lncRNA	Gm9917	predicted gene 9917 [Source:MGI Symbol;Acc:MGI:3704343]	9	0.687734	0.586938	13.8178	0.000201422	0.0130194
ENSMUSG00000035093	125578906	125624790	-1	protein_coding	Secisbp2l	SECIS binding protein 2-like [Source:MGI Symbol;Acc:MGI:1917604]	2	0.372976	4.94606	13.8127	0.000201971	0.0130401
ENSMUSG00000053835	36316587	36331452	-1	protein_coding	H2-T24	histocompatibility 2, T region locus 24 [Source:MGI Symbol;Acc:MGI:95958]	17	0.825791	0.981171	13.798	0.000203555	0.0131275
ENSMUSG00000025197	43993461	44017647	-1	protein_coding	Cyp2c23	cytochrome P450, family 2, subfamily c, polypeptide 23 [Source:MGI Symbol;Acc:MGI:1888897]	19	-0.606918	1.61409	13.7861	0.000204843	0.0131956
ENSMUSG00000087516	119708195	119809573	-1	lncRNA	Tbx3os1	T-box 3, opposite strand 1 [Source:MGI Symbol;Acc:MGI:3780472]	5	0.866345	0.880503	13.7809	0.000205409	0.0132171
ENSMUSG00000005125	66801167	66841489	-1	protein_coding	Ndrg1	N-myc downstream regulated gene 1 [Source:MGI Symbol;Acc:MGI:1341799]	15	0.548563	4.07113	13.7729	0.000206294	0.0132293
ENSMUSG00000066000	147696394	147726970	-1	protein_coding	Zfp979	zinc finger protein 979 [Source:MGI Symbol;Acc:MGI:2148252]	4	0.584306	2.20317	13.7738	0.000206196	0.0132293
ENSMUSG00000097125	29665893	29710899	-1	lncRNA	Gm26885	predicted gene, 26885 [Source:MGI Symbol;Acc:MGI:5477379]	17	-0.974941	0.0683348	13.7769	0.000205852	0.0132293
ENSMUSG00000002983	19340142	19363363	-1	protein_coding	Relb	avian reticuloendotheliosis viral (v-rel) oncogene related B [Source:MGI Symbol;Acc:MGI:103289]	7	-0.5052	3.22482	13.7583	0.000207905	0.0133176
ENSMUSG00000019312	98337220	98346199	1	protein_coding	Grb7	growth factor receptor bound protein 7 [Source:MGI Symbol;Acc:MGI:102683]	11	2.4663	-3.18027	13.7538	0.000208402	0.0133345
ENSMUSG00000030494	35033595	35091714	1	protein_coding	Rhpn2	rhophilin, Rho GTPase binding protein 2 [Source:MGI Symbol;Acc:MGI:1289234]	7	-0.784389	1.72689	13.7403	0.000209906	0.0134156
ENSMUSG00000020697	82671934	82695100	1	protein_coding	Lig3	ligase III, DNA, ATP-dependent [Source:MGI Symbol;Acc:MGI:109152]	11	0.324959	4.5248	13.7353	0.000210466	0.0134213
ENSMUSG00000097587	98881229	98894327	1	lncRNA	4930578M01Rik	RIKEN cDNA 4930578M01 gene [Source:MGI Symbol;Acc:MGI:1923201]	15	2.21264	-2.49328	13.7355	0.000210439	0.0134213
ENSMUSG00000015312	80765907	80768038	1	protein_coding	Gadd45b	growth arrest and DNA-damage-inducible 45 beta [Source:MGI Symbol;Acc:MGI:107776]	10	0.431685	4.80363	13.7326	0.00021076	0.013425
ENSMUSG00000021065	77284899	77523112	1	protein_coding	Fut8	fucosyltransferase 8 [Source:MGI Symbol;Acc:MGI:1858901]	12	-0.32961	4.57239	13.7183	0.000212378	0.013513
ENSMUSG00000031431	139440277	139501408	-1	protein_coding	Tsc22d3	TSC22 domain family, member 3 [Source:MGI Symbol;Acc:MGI:1196284]	X	-0.44279	8.39707	13.7146	0.000212793	0.0135243
ENSMUSG00000030317	115218853	115229166	-1	protein_coding	Timp4	tissue inhibitor of metalloproteinase 4 [Source:MGI Symbol;Acc:MGI:109125]	6	0.386587	5.48267	13.6994	0.000214522	0.013619
ENSMUSG00000047773	89281049	89732092	-1	protein_coding	Ankfn1	ankyrin-repeat and fibronectin type III domain containing 1 [Source:MGI Symbol;Acc:MGI:2686021]	11	2.23723	-2.85763	13.6943	0.000215103	0.0136408
ENSMUSG00000050423	36142822	36154371	1	protein_coding	Ppp1r3g	protein phosphatase 1, regulatory subunit 3G [Source:MGI Symbol;Acc:MGI:1923737]	13	4.2568	-4.23824	13.6888	0.00021574	0.013666
ENSMUSG00000021994	28226707	28249405	1	protein_coding	Wnt5a	wingless-type MMTV integration site family, member 5A [Source:MGI Symbol;Acc:MGI:98958]	14	0.534921	2.27765	13.6698	0.000217935	0.0137897
ENSMUSG00000121226	69692952	69693780	-1	lncRNA		novel transcript	11	1.01283	-0.716574	13.6645	0.000218546	0.013813
ENSMUSG00000035754	79795986	79806037	1	protein_coding	Wdr18	WD repeat domain 18 [Source:MGI Symbol;Acc:MGI:2158400]	10	-0.302093	5.14802	13.6369	0.000221784	0.0140021
ENSMUSG00000054690	137046828	137137946	1	protein_coding	Emcn	endomucin [Source:MGI Symbol;Acc:MGI:1891716]	3	0.459344	3.14974	13.6272	0.00022293	0.0140589
ENSMUSG00000037172	40378309	40413069	-1	protein_coding	Dennd11	DENN domain containing 11 [Source:MGI Symbol;Acc:MGI:2444256]	6	0.755329	0.817287	13.6134	0.000224577	0.0141471
ENSMUSG00000026893	62494629	62524453	1	protein_coding	Gca	grancalcin [Source:MGI Symbol;Acc:MGI:1918521]	2	-0.639068	2.23429	13.5966	0.00022659	0.0142267
ENSMUSG00000039910	17598966	17601422	1	protein_coding	Cited2	Cbp/p300-interacting transactivator, with Glu/Asp-rich carboxy-terminal domain, 2 [Source:MGI Symbol;Acc:MGI:1306784]	10	0.61343	5.19454	13.599	0.000226307	0.0142267
ENSMUSG00000044864	38503408	38538993	-1	protein_coding	Ankrd50	ankyrin repeat domain 50 [Source:MGI Symbol;Acc:MGI:2139777]	3	0.342996	2.96637	13.5986	0.000226348	0.0142267
ENSMUSG00000068220	78810925	78814665	1	protein_coding	Lgals1	lectin, galactose binding, soluble 1 [Source:MGI Symbol;Acc:MGI:96777]	15	-0.392715	7.47759	13.5834	0.0002282	0.0143121
ENSMUSG00000074461	14140440	14143225	1	TEC	Gm10699	predicted gene 10699 [Source:MGI Symbol;Acc:MGI:3642530]	8	-1.17721	-1.89491	13.5808	0.000228507	0.0143156
ENSMUSG00000117545	87762280	87767792	-1	lncRNA	Gm30794	predicted gene, 30794 [Source:MGI Symbol;Acc:MGI:5589953]	17	-0.803	3.10557	13.572	0.000229585	0.0143673
ENSMUSG00000043909	121023762	121101888	-1	protein_coding	Trp53bp1	transformation related protein 53 binding protein 1 [Source:MGI Symbol;Acc:MGI:1351320]	2	-0.35325	4.00412	13.5521	0.000232036	0.0145028
ENSMUSG00000073542	67750870	67774406	-1	protein_coding	Cep76	centrosomal protein 76 [Source:MGI Symbol;Acc:MGI:1923401]	18	-0.310534	3.44137	13.5503	0.000232258	0.0145028
ENSMUSG00000025558	121779458	122035249	-1	protein_coding	Dock9	dedicator of cytokinesis 9 [Source:MGI Symbol;Acc:MGI:106321]	14	0.363051	5.50747	13.534	0.000234275	0.0146127
ENSMUSG00000120010	120882244	120884527	1	lncRNA		novel transcript	11	-0.688835	1.46898	13.5286	0.000234956	0.0146392
ENSMUSG00000063873	145009674	145484086	1	protein_coding	Slc24a3	solute carrier family 24 (sodium/potassium/calcium exchanger), member 3 [Source:MGI Symbol;Acc:MGI:2137513]	2	0.611579	0.422189	13.4822	0.000240833	0.0149889
ENSMUSG00000050164	81119700	81123165	1	protein_coding	Mchr1	melanin-concentrating hormone receptor 1 [Source:MGI Symbol;Acc:MGI:2180756]	15	-0.887466	1.40272	13.474	0.000241892	0.0150385
ENSMUSG00000033703	111609088	111629120	-1	protein_coding	Fcsk	fucose kinase [Source:MGI Symbol;Acc:MGI:1916071]	8	-0.444961	2.65527	13.4619	0.000243452	0.0151189
ENSMUSG00000028037	151436559	151455597	-1	protein_coding	Ifi44	interferon-induced protein 44 [Source:MGI Symbol;Acc:MGI:2443016]	3	1.01593	-0.476664	13.4453	0.000245615	0.0152367
ENSMUSG00000030226	138339916	138558966	-1	protein_coding	Lmo3	LIM domain only 3 [Source:MGI Symbol;Acc:MGI:102810]	6	-2.18202	-3.00718	13.4174	0.000249299	0.0154484
ENSMUSG00000033268	122146153	122178453	1	protein_coding	Duox1	dual oxidase 1 [Source:MGI Symbol;Acc:MGI:2139422]	2	-0.759015	-0.591817	13.4091	0.000250406	0.0155001
ENSMUSG00000002395	71819492	71822376	1	protein_coding	Use1	unconventional SNARE in the ER 1 homolog (S. cerevisiae) [Source:MGI Symbol;Acc:MGI:1914273]	8	-0.287018	5.25196	13.3999	0.000251636	0.0155257
ENSMUSG00000040147	16575521	16683605	-1	protein_coding	Maob	monoamine oxidase B [Source:MGI Symbol;Acc:MGI:96916]	X	-0.350497	4.77636	13.4015	0.000251422	0.0155257
ENSMUSG00000069601	69234603	69863268	1	protein_coding	Ank3	ankyrin 3, epithelial [Source:MGI Symbol;Acc:MGI:88026]	10	0.36688	7.10367	13.4024	0.000251307	0.0155257
ENSMUSG00000024268	25610689	25887214	-1	protein_coding	Celf4	CUGBP, Elav-like family member 4 [Source:MGI Symbol;Acc:MGI:1932407]	18	-1.05989	-1.72716	13.3815	0.000254114	0.0156617
ENSMUSG00000059742	62523758	63014631	-1	protein_coding	Kcnh7	potassium voltage-gated channel, subfamily H (eag-related), member 7 [Source:MGI Symbol;Acc:MGI:2159566]	2	-0.583665	0.796943	13.3726	0.000255325	0.0157193
ENSMUSG00000039202	78922947	79015256	1	protein_coding	Abhd2	abhydrolase domain containing 2 [Source:MGI Symbol;Acc:MGI:1914344]	7	0.441414	2.28247	13.3663	0.00025618	0.0157549
ENSMUSG00000021815	20532935	20546969	-1	protein_coding	Mss51	MSS51 mitochondrial translational activator [Source:MGI Symbol;Acc:MGI:1922093]	14	-0.713532	8.88055	13.3612	0.000256889	0.0157815
ENSMUSG00000020423	134002908	134006858	-1	protein_coding	Btg2	BTG anti-proliferation factor 2 [Source:MGI Symbol;Acc:MGI:108384]	1	-0.522083	4.29327	13.3535	0.000257942	0.0158292
ENSMUSG00000005951	73090286	73115337	1	protein_coding	Shpk	sedoheptulokinase [Source:MGI Symbol;Acc:MGI:1921887]	11	0.717698	0.228335	13.3343	0.000260602	0.015958
ENSMUSG00000030507	49281247	49286597	-1	protein_coding	Dbx1	developing brain homeobox 1 [Source:MGI Symbol;Acc:MGI:94867]	7	-4.33991	-4.24317	13.3362	0.000260327	0.015958
ENSMUSG00000100975	104891760	104892948	-1	lncRNA	Gm28875	predicted gene 28875 [Source:MGI Symbol;Acc:MGI:5579581]	12	0.677986	0.161675	13.3313	0.000261018	0.0159664
ENSMUSG00000022790	38713033	38847521	1	protein_coding	Igsf11	immunoglobulin superfamily, member 11 [Source:MGI Symbol;Acc:MGI:2388477]	16	1.65117	-2.0705	13.3184	0.000262809	0.0160587
ENSMUSG00000040447	72342464	72380730	-1	protein_coding	Spns2	spinster homolog 2 [Source:MGI Symbol;Acc:MGI:2384936]	11	0.381973	7.41994	13.2856	0.000267454	0.016325
ENSMUSG00000002617	23392843	23412226	-1	protein_coding	Zfp40	zinc finger protein 40 [Source:MGI Symbol;Acc:MGI:99185]	17	0.602149	0.661715	13.2637	0.000270597	0.0164992
ENSMUSG00000027524	174602412	174625835	1	protein_coding	Edn3	endothelin 3 [Source:MGI Symbol;Acc:MGI:95285]	2	0.956412	-0.373329	13.2581	0.000271412	0.0165312
ENSMUSG00000000182	127049865	127058371	1	protein_coding	Fgf23	fibroblast growth factor 23 [Source:MGI Symbol;Acc:MGI:1891427]	6	3.96877	-3.80982	13.252	0.000272291	0.016567
ENSMUSG00000039994	128067934	128088810	1	protein_coding	Timeless	timeless circadian clock 1 [Source:MGI Symbol;Acc:MGI:1321393]	10	0.62914	1.46493	13.2457	0.000273204	0.0166049
ENSMUSG00000103039	32508736	32509906	1	TEC	Gm37123	predicted gene, 37123 [Source:MGI Symbol;Acc:MGI:5610351]	3	1.00282	-0.806804	13.2345	0.000274843	0.0166867
ENSMUSG00000001119	76544626	76562002	-1	protein_coding	Col6a1	collagen, type VI, alpha 1 [Source:MGI Symbol;Acc:MGI:88459]	10	0.596882	5.09162	13.2293	0.000275612	0.0167156
ENSMUSG00000043487	84147428	84158123	1	protein_coding	Acot6	acyl-CoA thioesterase 6 [Source:MGI Symbol;Acc:MGI:1921287]	12	-0.352372	3.05913	13.2199	0.000276994	0.0167707
ENSMUSG00000046387	37617848	37622507	1	protein_coding	Pcdhb17	protocadherin beta 17 [Source:MGI Symbol;Acc:MGI:2136754]	18	0.688886	0.316474	13.2191	0.000277109	0.0167707
ENSMUSG00000014444	123208437	123278068	-1	protein_coding	Piezo1	piezo-type mechanosensitive ion channel component 1 [Source:MGI Symbol;Acc:MGI:3603204]	8	0.524528	4.40603	13.2152	0.000277688	0.0167879
ENSMUSG00000024948	6391165	6405645	1	protein_coding	Map4k2	mitogen-activated protein kinase kinase kinase kinase 2 [Source:MGI Symbol;Acc:MGI:1346883]	19	0.404368	3.92489	13.2116	0.000278222	0.0168024
ENSMUSG00000036478	96452868	96458671	1	protein_coding	Btg1	BTG anti-proliferation factor 1 [Source:MGI Symbol;Acc:MGI:88215]	10	0.473451	3.83774	13.2055	0.000279136	0.0168397
ENSMUSG00000051726	17222101	17226889	-1	protein_coding	Kcnf1	potassium voltage-gated channel, subfamily F, member 1 [Source:MGI Symbol;Acc:MGI:2687399]	12	-1.1949	4.97018	13.2018	0.00027968	0.0168547
ENSMUSG00000000435	107318769	107321995	-1	protein_coding	Myf5	myogenic factor 5 [Source:MGI Symbol;Acc:MGI:97252]	10	0.731136	0.553485	13.1836	0.000282404	0.016983
ENSMUSG00000026608	188703292	188740038	-1	protein_coding	Kctd3	potassium channel tetramerisation domain containing 3 [Source:MGI Symbol;Acc:MGI:2444629]	1	0.335189	3.97708	13.1856	0.000282115	0.016983
ENSMUSG00000063531	14075290	14306703	1	protein_coding	Sema3e	sema domain, immunoglobulin domain (Ig), short basic domain, secreted, (semaphorin) 3E [Source:MGI Symbol;Acc:MGI:1340034]	5	1.20259	-0.947432	13.1758	0.000283595	0.0170366
ENSMUSG00000041836	135139210	135288022	1	protein_coding	Ptpre	protein tyrosine phosphatase, receptor type, E [Source:MGI Symbol;Acc:MGI:97813]	7	0.659297	0.88106	13.1706	0.00028438	0.0170658
ENSMUSG00000042724	81767784	81827949	-1	protein_coding	Map3k9	mitogen-activated protein kinase kinase kinase 9 [Source:MGI Symbol;Acc:MGI:2449952]	12	-1.27939	-1.35025	13.1526	0.000287123	0.0172123
ENSMUSG00000086587	14929851	14953031	1	protein_coding	Gm11837	predicted gene 11837 [Source:MGI Symbol;Acc:MGI:3702175]	4	1.76685	-2.81195	13.1404	0.000288998	0.0173065
ENSMUSG00000110144	45199958	45201039	-1	lncRNA	Gm45564	predicted gene 45564 [Source:MGI Symbol;Acc:MGI:5791400]	7	2.01331	-2.92799	13.136	0.000289681	0.0173292
ENSMUSG00000083012	143534463	143550286	1	protein_coding	Fam220a	family with sequence similarity 220, member A [Source:MGI Symbol;Acc:MGI:1914488]	5	-1.40339	-0.933717	13.1325	0.00029021	0.0173426
ENSMUSG00000040033	128106428	128128718	1	protein_coding	Stat2	signal transducer and activator of transcription 2 [Source:MGI Symbol;Acc:MGI:103039]	10	0.485926	2.6366	13.0941	0.00029623	0.0176683
ENSMUSG00000058402	29559404	29576717	1	protein_coding	Zfp420	zinc finger protein 420 [Source:MGI Symbol;Acc:MGI:2444666]	7	-0.514474	1.67937	13.0938	0.000296279	0.0176683
ENSMUSG00000039478	40760499	40839349	1	protein_coding	Micu3	mitochondrial calcium uptake family, member 3 [Source:MGI Symbol;Acc:MGI:1925756]	8	-0.283835	4.5935	13.0795	0.000298544	0.0177848
ENSMUSG00000041025	139257859	139347693	1	protein_coding	Iffo2	intermediate filament family orphan 2 [Source:MGI Symbol;Acc:MGI:2140675]	4	0.717393	1.41691	13.0577	0.00030204	0.0179742
ENSMUSG00000026796	32766126	32815266	1	protein_coding	Niban2	niban apoptosis regulator 2 [Source:MGI Symbol;Acc:MGI:2442910]	2	0.465007	2.72056	13.0458	0.000303964	0.0180574
ENSMUSG00000083567	162740814	162741443	-1	processed_pseudogene	Gm11451	predicted gene 11451 [Source:MGI Symbol;Acc:MGI:3705412]	2	0.599547	1.03903	13.0451	0.000304071	0.0180574
ENSMUSG00000025037	16485937	16554057	1	protein_coding	Maoa	monoamine oxidase A [Source:MGI Symbol;Acc:MGI:96915]	X	-0.329628	3.71498	13.0365	0.000305478	0.0180926
ENSMUSG00000040734	19093674	19112458	1	protein_coding	Ppp1r13l	protein phosphatase 1, regulatory subunit 13 like [Source:MGI Symbol;Acc:MGI:3525053]	7	-0.554683	1.6117	13.0377	0.000305288	0.0180926
ENSMUSG00000099552	80162436	80169790	1	lncRNA	9830004L10Rik	RIKEN cDNA 9830004L10 gene [Source:MGI Symbol;Acc:MGI:3642808]	1	-0.685262	1.55294	13.0357	0.000305616	0.0180926
ENSMUSG00000045095	93652436	94260898	-1	protein_coding	Magi1	membrane associated guanylate kinase, WW and PDZ domain containing 1 [Source:MGI Symbol;Acc:MGI:1203522]	6	0.552985	1.97586	13.031	0.000306374	0.0181187
ENSMUSG00000054843	57599466	58121775	1	protein_coding	Atrnl1	attractin like 1 [Source:MGI Symbol;Acc:MGI:2147749]	19	0.425101	3.4468	13.0171	0.000308667	0.0182354
ENSMUSG00000048388	83642980	83713830	1	protein_coding	Fam171b	family with sequence similarity 171, member B [Source:MGI Symbol;Acc:MGI:2444579]	2	-0.746137	1.14168	13.0121	0.000309485	0.0182647
ENSMUSG00000029084	44025895	44069717	1	protein_coding	Cd38	CD38 antigen [Source:MGI Symbol;Acc:MGI:107474]	5	0.480643	2.85114	12.9753	0.000315634	0.0186084
ENSMUSG00000004633	54016539	54278795	1	protein_coding	Chn2	chimerin 2 [Source:MGI Symbol;Acc:MGI:1917243]	6	0.844845	-0.0622369	12.9698	0.000316553	0.0186433
ENSMUSG00000040759	55173718	55176731	1	protein_coding	Cmtm5	CKLF-like MARVEL transmembrane domain containing 5 [Source:MGI Symbol;Acc:MGI:2447164]	14	1.79249	-2.03504	12.9621	0.000317858	0.0186995
ENSMUSG00000073888	41769467	41774247	-1	protein_coding	Ccl27a	chemokine (C-C motif) ligand 27A [Source:MGI Symbol;Acc:MGI:1343459]	4	-0.46545	2.24623	12.9603	0.000318164	0.0186995
ENSMUSG00000028194	145464430	145600032	1	protein_coding	Ddah1	dimethylarginine dimethylaminohydrolase 1 [Source:MGI Symbol;Acc:MGI:1916469]	3	-0.554025	1.4654	12.9455	0.000320684	0.0188089
ENSMUSG00000032352	77338105	77452152	-1	protein_coding	Lrrc1	leucine rich repeat containing 1 [Source:MGI Symbol;Acc:MGI:2442313]	9	0.928851	-0.0247444	12.947	0.000320435	0.0188089
ENSMUSG00000068240	3973092	3973595	-1	protein_coding	Gm11808	predicted gene 11808 [Source:MGI Symbol;Acc:MGI:3649356]	4	-0.403052	4.48981	12.9307	0.000323235	0.018939
ENSMUSG00000046844	114932352	115100811	1	protein_coding	Vat1l	vesicle amine transport protein 1 like [Source:MGI Symbol;Acc:MGI:2142534]	8	2.13808	0.368235	12.9281	0.000323679	0.0189455
ENSMUSG00000108446	42210838	42227659	-1	lncRNA	Gm44997	predicted gene 44997 [Source:MGI Symbol;Acc:MGI:5753573]	7	-1.88011	-2.49639	12.9112	0.00032662	0.0190981
ENSMUSG00000026678	169483070	169523382	1	protein_coding	Rgs5	regulator of G-protein signaling 5 [Source:MGI Symbol;Acc:MGI:1098434]	1	0.313997	8.22629	12.9067	0.000327407	0.0191245
ENSMUSG00000021203	103354941	103372609	1	protein_coding	Otub2	OTU domain, ubiquitin aldehyde binding 2 [Source:MGI Symbol;Acc:MGI:1915399]	12	-0.689968	4.51326	12.8907	0.000330222	0.0192691
ENSMUSG00000079477	87976088	88022252	-1	protein_coding	Rab7	RAB7, member RAS oncogene family [Source:MGI Symbol;Acc:MGI:105068]	6	0.436186	8.33102	12.8824	0.000331683	0.0193346
ENSMUSG00000038402	31809799	31815386	1	protein_coding	Foxf2	forkhead box F2 [Source:MGI Symbol;Acc:MGI:1347479]	13	-2.21941	-2.76117	12.8727	0.000333405	0.0194151
ENSMUSG00000039706	44629474	44957022	-1	protein_coding	Ldb2	LIM domain binding 2 [Source:MGI Symbol;Acc:MGI:894670]	5	0.605191	1.53325	12.8707	0.000333773	0.0194167
ENSMUSG00000020431	7013489	7128506	1	protein_coding	Adcy1	adenylate cyclase 1 [Source:MGI Symbol;Acc:MGI:99677]	11	1.57443	0.690545	12.8514	0.000337228	0.0195942
ENSMUSG00000041779	21066523	21149453	-1	protein_coding	Tram2	translocating chain-associating membrane protein 2 [Source:MGI Symbol;Acc:MGI:1924817]	1	0.498035	1.79954	12.8498	0.00033751	0.0195942
ENSMUSG00000002910	71287773	71292364	-1	protein_coding	Arrdc2	arrestin domain containing 2 [Source:MGI Symbol;Acc:MGI:1918057]	8	-0.775334	7.5448	12.8454	0.000338313	0.0196208
ENSMUSG00000031706	84793463	84823621	1	protein_coding	Rfx1	regulatory factor X, 1 (influences HLA class II expression) [Source:MGI Symbol;Acc:MGI:105982]	8	-0.590692	2.84699	12.8382	0.000339622	0.0196767
ENSMUSG00000085080	83308783	83310171	1	lncRNA	2310044K18Rik	RIKEN cDNA 2310044K18 gene [Source:MGI Symbol;Acc:MGI:1917415]	7	4.40746	-4.17055	12.8306	0.000340992	0.019736
ENSMUSG00000045932	34528094	34553819	1	protein_coding	Ifit2	interferon-induced protein with tetratricopeptide repeats 2 [Source:MGI Symbol;Acc:MGI:99449]	19	0.545035	1.80235	12.8196	0.000343009	0.0198326
ENSMUSG00000102363	165671616	165672177	-1	TEC	Gm32999	predicted gene, 32999 [Source:MGI Symbol;Acc:MGI:5592158]	1	2.25462	-3.57086	12.8121	0.00034439	0.0198923
ENSMUSG00000032186	75472903	75518607	-1	protein_coding	Tmod2	tropomodulin 2 [Source:MGI Symbol;Acc:MGI:1355335]	9	0.485696	2.78629	12.7859	0.000349243	0.0201522
ENSMUSG00000044646	75953249	76281635	1	protein_coding	Zbtb7c	zinc finger and BTB domain containing 7C [Source:MGI Symbol;Acc:MGI:2443302]	18	0.732162	-0.543195	12.777	0.000350907	0.0202073
ENSMUSG00000047216	110816056	110905314	-1	protein_coding	Cdh19	cadherin 19, type 2 [Source:MGI Symbol;Acc:MGI:3588198]	1	0.899611	1.3205	12.7786	0.000350613	0.0202073
ENSMUSG00000007036	35308239	35321963	1	protein_coding	Abhd16a	abhydrolase domain containing 16A [Source:MGI Symbol;Acc:MGI:99476]	17	-0.300884	6.54842	12.7506	0.000355901	0.0204742
ENSMUSG00000039103	151942619	151971987	-1	protein_coding	Nexn	nexilin [Source:MGI Symbol;Acc:MGI:1916060]	3	-0.363143	8.85683	12.7473	0.000356523	0.0204893
ENSMUSG00000037348	134224008	134237546	1	protein_coding	Paqr7	progestin and adipoQ receptor family member VII [Source:MGI Symbol;Acc:MGI:1919154]	4	-0.78289	1.87132	12.7415	0.000357627	0.020532
ENSMUSG00000022149	6474808	6528232	1	protein_coding	C9	complement component 9 [Source:MGI Symbol;Acc:MGI:1098282]	15	4.37327	-4.20168	12.7374	0.000358408	0.0205562
ENSMUSG00000014303	4412577	4442788	1	protein_coding	Glis2	GLIS family zinc finger 2 [Source:MGI Symbol;Acc:MGI:1932535]	16	0.484026	1.80562	12.7353	0.000358811	0.0205586
ENSMUSG00000024440	38400142	38417455	-1	protein_coding	Pcdh12	protocadherin 12 [Source:MGI Symbol;Acc:MGI:1855700]	18	0.7959	1.80778	12.7327	0.000359308	0.0205664
ENSMUSG00000044365	133942245	133967922	1	protein_coding	Cxxc4	CXXC finger 4 [Source:MGI Symbol;Acc:MGI:2442112]	3	1.36633	-0.658477	12.7286	0.000360102	0.0205912
ENSMUSG00000053559	100519220	100534821	-1	protein_coding	Smagp	small cell adhesion glycoprotein [Source:MGI Symbol;Acc:MGI:2448476]	15	0.643707	0.696425	12.7125	0.000363212	0.0207482
ENSMUSG00000031497	10056467	10089072	1	protein_coding	Tnfsf13b	tumor necrosis factor (ligand) superfamily, member 13b [Source:MGI Symbol;Acc:MGI:1344376]	8	-0.829502	-0.103819	12.7029	0.000365092	0.0207982
ENSMUSG00000038700	96194162	96196947	1	protein_coding	Hoxb5	homeobox B5 [Source:MGI Symbol;Acc:MGI:96186]	11	0.972372	-0.710528	12.7024	0.000365182	0.0207982
ENSMUSG00000044125	95847948	95855892	-1	lncRNA	9530080O11Rik	RIKEN cDNA 9530080O11 gene [Source:MGI Symbol;Acc:MGI:2441751]	4	-1.06464	-0.809993	12.7026	0.000365148	0.0207982
ENSMUSG00000027931	90357898	90373173	-1	protein_coding	Npr1	natriuretic peptide receptor 1 [Source:MGI Symbol;Acc:MGI:97371]	3	0.373485	3.59895	12.6945	0.00036673	0.0208655
ENSMUSG00000120645	127704790	127706267	-1	lncRNA		novel transcript	8	-0.79032	0.211629	12.6896	0.000367696	0.0208997
ENSMUSG00000020524	56902213	57221070	1	protein_coding	Gria1	glutamate receptor, ionotropic, AMPA1 (alpha 1) [Source:MGI Symbol;Acc:MGI:95808]	11	3.65642	-3.95065	12.6845	0.000368702	0.020936
ENSMUSG00000068263	87707851	87732890	1	protein_coding	Efcc1	EF hand and coiled-coil domain containing 1 [Source:MGI Symbol;Acc:MGI:3611451]	6	1.40608	-1.6878	12.6826	0.000369073	0.0209362
ENSMUSG00000004698	34097579	34967094	-1	protein_coding	Hdac9	histone deacetylase 9 [Source:MGI Symbol;Acc:MGI:1931221]	12	-0.555044	2.29829	12.6767	0.000370237	0.0209813
ENSMUSG00000001280	102314578	102344839	1	protein_coding	Sp1	trans-acting transcription factor 1 [Source:MGI Symbol;Acc:MGI:98372]	15	0.358546	4.95719	12.666	0.000372358	0.0210806
ENSMUSG00000026051	43769762	43781738	1	protein_coding	Ecrg4	ECRG4 augurin precursor [Source:MGI Symbol;Acc:MGI:1926146]	1	1.82057	-1.585	12.6505	0.000375466	0.0212355
ENSMUSG00000019256	35547973	35585037	-1	protein_coding	Ahr	aryl-hydrocarbon receptor [Source:MGI Symbol;Acc:MGI:105043]	12	0.712444	1.60658	12.6439	0.000376795	0.0212661
ENSMUSG00000032232	71533791	71678884	-1	protein_coding	Cgnl1	cingulin-like 1 [Source:MGI Symbol;Acc:MGI:1915428]	9	0.442523	2.32509	12.6437	0.00037684	0.0212661
ENSMUSG00000120754	113389913	113390546	-1	lncRNA		novel transcript	12	-1.64167	-2.037	12.6422	0.000377128	0.0212661
ENSMUSG00000120062	18895254	18896212	-1	lncRNA		novel transcript	8	-0.964659	-0.807276	12.6322	0.000379166	0.0213599
ENSMUSG00000057093	27388765	27405909	1	protein_coding	Zfp607b	zinc finger protein 607B [Source:MGI Symbol;Acc:MGI:2148237]	7	-0.68796	-0.159323	12.6189	0.000381876	0.0214914
ENSMUSG00000030536	80361331	80475722	-1	protein_coding	Iqgap1	IQ motif containing GTPase activating protein 1 [Source:MGI Symbol;Acc:MGI:1352757]	7	0.284044	4.52354	12.6153	0.000382597	0.0215107
ENSMUSG00000044788	115170448	115188489	-1	protein_coding	Fads6	fatty acid desaturase domain family, member 6 [Source:MGI Symbol;Acc:MGI:3039592]	11	-0.615057	3.39136	12.6025	0.00038523	0.0216374
ENSMUSG00000091996	45093305	45161318	1	protein_coding	Smim35	small integral membrane protein 35 [Source:MGI Symbol;Acc:MGI:3040681]	9	-0.944525	0.180733	12.5915	0.0003875	0.0217435
ENSMUSG00000038936	179495775	179514754	1	protein_coding	Sccpdh	saccharopine dehydrogenase (putative) [Source:MGI Symbol;Acc:MGI:1924486]	1	-0.277147	5.46692	12.578	0.000390313	0.0218798
ENSMUSG00000021367	42454952	42461466	1	protein_coding	Edn1	endothelin 1 [Source:MGI Symbol;Acc:MGI:95283]	13	0.653556	0.948075	12.5731	0.000391331	0.0218938
ENSMUSG00000055960	111929213	112025273	1	protein_coding	Skint4	selection and upkeep of intraepithelial T cells 4 [Source:MGI Symbol;Acc:MGI:2444425]	4	-4.80234	-4.02169	12.5738	0.000391182	0.0218938
ENSMUSG00000010154	124059452	124096254	1	protein_coding	Spire2	spire type actin nucleation factor 2 [Source:MGI Symbol;Acc:MGI:2446256]	8	2.29929	-2.64976	12.5703	0.000391929	0.0219058
ENSMUSG00000028710	115642009	115679852	1	protein_coding	Atpaf1	ATP synthase mitochondrial F1 complex assembly factor 1 [Source:MGI Symbol;Acc:MGI:2180560]	4	-0.360936	5.13216	12.5581	0.000394496	0.0220276
ENSMUSG00000028626	120896582	120912519	1	protein_coding	Col9a2	collagen, type IX, alpha 2 [Source:MGI Symbol;Acc:MGI:88466]	4	1.67995	-1.84287	12.5517	0.000395844	0.0220597
ENSMUSG00000040998	132587506	132656052	-1	protein_coding	Npnt	nephronectin [Source:MGI Symbol;Acc:MGI:2148811]	3	-0.530137	4.05243	12.5528	0.000395608	0.0220597
ENSMUSG00000045211	70815077	70820128	1	protein_coding	Nudt18	nudix (nucleoside diphosphate linked moiety X)-type motif 18 [Source:MGI Symbol;Acc:MGI:2385853]	14	-0.587331	4.36048	12.5415	0.000398009	0.0221587
ENSMUSG00000005763	165616250	165704846	1	protein_coding	Cd247	CD247 antigen [Source:MGI Symbol;Acc:MGI:88334]	1	0.945051	0.713139	12.5388	0.000398582	0.0221689
ENSMUSG00000087589	36596782	36604694	1	lncRNA	D430040D24Rik	RIKEN cDNA D430040D24 gene [Source:MGI Symbol;Acc:MGI:2442526]	1	0.842482	-0.14013	12.535	0.000399394	0.0221924
ENSMUSG00000047342	62643403	62680288	-1	protein_coding	Zfp286	zinc finger protein 286 [Source:MGI Symbol;Acc:MGI:2384758]	11	-0.781425	0.788499	12.5303	0.000400403	0.0222269
ENSMUSG00000020483	87870351	87878359	-1	protein_coding	Dynll2	dynein light chain LC8-type 2 [Source:MGI Symbol;Acc:MGI:1915347]	11	-0.345846	7.89382	12.4888	0.000409391	0.0226947
ENSMUSG00000060798	40585435	40659204	1	protein_coding	Intu	inturned planar cell polarity protein [Source:MGI Symbol;Acc:MGI:2443752]	3	-0.495846	1.90574	12.4878	0.000409628	0.0226947
ENSMUSG00000030966	102207128	102214693	-1	protein_coding	Trim21	tripartite motif-containing 21 [Source:MGI Symbol;Acc:MGI:106657]	7	0.610872	1.20722	12.4795	0.000411438	0.0227423
ENSMUSG00000032172	20578986	20657645	-1	protein_coding	Olfm2	olfactomedin 2 [Source:MGI Symbol;Acc:MGI:3045350]	9	-1.99026	-2.60606	12.4806	0.000411193	0.0227423
ENSMUSG00000038227	52200080	52208069	-1	protein_coding	Hoxa9	homeobox A9 [Source:MGI Symbol;Acc:MGI:96180]	6	0.317234	3.67955	12.4784	0.000411683	0.0227423
ENSMUSG00000031842	71176369	71203835	1	protein_coding	Pde4c	phosphodiesterase 4C, cAMP specific [Source:MGI Symbol;Acc:MGI:99556]	8	0.508947	2.49961	12.4661	0.0004144	0.0228702
ENSMUSG00000021253	86103519	86125815	-1	protein_coding	Tgfb3	transforming growth factor, beta 3 [Source:MGI Symbol;Acc:MGI:98727]	12	-0.273313	4.57513	12.4606	0.000415637	0.0229163
ENSMUSG00000000183	126992549	127005150	1	protein_coding	Fgf6	fibroblast growth factor 6 [Source:MGI Symbol;Acc:MGI:95520]	6	0.524388	2.59529	12.4386	0.000420562	0.0231645
ENSMUSG00000034987	54346148	54390199	1	protein_coding	Hrh2	histamine receptor H2 [Source:MGI Symbol;Acc:MGI:108482]	13	-1.36137	-0.857942	12.4368	0.000420952	0.0231645
ENSMUSG00000022987	98183466	98194042	-1	protein_coding	Zfp641	zinc finger protein 641 [Source:MGI Symbol;Acc:MGI:2442788]	15	-0.320002	4.32275	12.4341	0.000421555	0.0231754
ENSMUSG00000026826	56996842	57014015	-1	protein_coding	Nr4a2	nuclear receptor subfamily 4, group A, member 2 [Source:MGI Symbol;Acc:MGI:1352456]	2	0.970052	0.0792957	12.424	0.000423843	0.0232787
ENSMUSG00000035357	101126570	101354858	-1	protein_coding	Pdzrn3	PDZ domain containing RING finger 3 [Source:MGI Symbol;Acc:MGI:1933157]	6	-0.37051	6.8652	12.4034	0.000428562	0.0234986
ENSMUSG00000041649	152020462	152179128	1	protein_coding	Klf8	Kruppel-like factor 8 [Source:MGI Symbol;Acc:MGI:2442430]	X	1.03077	-1.08369	12.4029	0.000428671	0.0234986
ENSMUSG00000078546	22098551	22128907	-1	protein_coding	Zfp995	zinc finger protein 995 [Source:MGI Symbol;Acc:MGI:1917331]	17	1.23866	-1.12433	12.3726	0.000435676	0.0238596
ENSMUSG00000052369	97862081	97868156	1	protein_coding	Tmem106c	transmembrane protein 106C [Source:MGI Symbol;Acc:MGI:1196384]	15	-0.409424	2.49231	12.367	0.00043699	0.0239086
ENSMUSG00000027712	36503072	36530043	-1	protein_coding	Anxa5	annexin A5 [Source:MGI Symbol;Acc:MGI:106008]	3	0.437456	4.099	12.3511	0.00044072	0.0240896
ENSMUSG00000050592	31940067	31974869	-1	protein_coding	Fam78a	family with sequence similarity 78, member A [Source:MGI Symbol;Acc:MGI:2443569]	2	-0.603984	3.76693	12.3292	0.000445938	0.0243515
ENSMUSG00000040605	97157942	97244136	1	protein_coding	Bace2	beta-site APP-cleaving enzyme 2 [Source:MGI Symbol;Acc:MGI:1860440]	16	0.73253	0.318797	12.3218	0.00044769	0.0244237
ENSMUSG00000063576	46985476	46991840	-1	protein_coding	Klhdc3	kelch domain containing 3 [Source:MGI Symbol;Acc:MGI:2651568]	17	0.294672	6.47087	12.3178	0.000448666	0.0244536
ENSMUSG00000022496	11131676	11137938	1	protein_coding	Tnfrsf17	tumor necrosis factor receptor superfamily, member 17 [Source:MGI Symbol;Acc:MGI:1343050]	16	-3.79137	-3.56691	12.3121	0.000450027	0.0245043
ENSMUSG00000113619	42455774	42458467	-1	lncRNA	Gm47118	predicted gene, 47118 [Source:MGI Symbol;Acc:MGI:6095863]	13	4.12289	-4.27652	12.3036	0.000452074	0.0245923
ENSMUSG00000046688	127583454	127625813	1	protein_coding	Tifa	TRAF-interacting protein with forkhead-associated domain [Source:MGI Symbol;Acc:MGI:2182965]	3	-0.853734	0.61698	12.2957	0.000453995	0.0246733
ENSMUSG00000036438	87740840	87754363	-1	protein_coding	Calm2	calmodulin 2 [Source:MGI Symbol;Acc:MGI:103250]	17	-0.461617	6.82353	12.2783	0.000458246	0.0248806
ENSMUSG00000026556	171828527	171856011	-1	protein_coding	Vangl2	VANGL planar cell polarity 2 [Source:MGI Symbol;Acc:MGI:2135272]	1	0.820269	-0.10952	12.2702	0.00046025	0.0249342
ENSMUSG00000051950	149601695	149686064	1	protein_coding	B3glct	beta-3-glucosyltransferase [Source:MGI Symbol;Acc:MGI:2685903]	5	0.578896	1.46966	12.269	0.000460545	0.0249342
ENSMUSG00000068522	51903503	51909118	1	protein_coding	Aard	alanine and arginine rich domain containing protein [Source:MGI Symbol;Acc:MGI:2181621]	15	-2.55441	-3.79654	12.2698	0.000460338	0.0249342
ENSMUSG00000031266	133488898	133501874	-1	protein_coding	Gla	galactosidase, alpha [Source:MGI Symbol;Acc:MGI:1347344]	X	-0.423096	1.62423	12.2606	0.000462627	0.0250231
ENSMUSG00000024164	57510970	57535136	-1	protein_coding	C3	complement component 3 [Source:MGI Symbol;Acc:MGI:88227]	17	-0.663688	5.39493	12.2577	0.000463332	0.0250375
ENSMUSG00000033170	78659338	78687242	-1	protein_coding	Card10	caspase recruitment domain family, member 10 [Source:MGI Symbol;Acc:MGI:2146012]	15	0.414059	3.53738	12.253	0.000464502	0.0250769
ENSMUSG00000025626	52001143	52045820	1	protein_coding	Phf6	PHD finger protein 6 [Source:MGI Symbol;Acc:MGI:1918248]	X	-0.383628	2.81748	12.2461	0.000466232	0.0251227
ENSMUSG00000102018	75881737	75918830	1	protein_coding	Iqank1	IQ motif and ankyrin repeat containing 1 [Source:MGI Symbol;Acc:MGI:3588184]	15	-1.03254	-1.529	12.2461	0.000466223	0.0251227
ENSMUSG00000044847	45819096	45835762	-1	protein_coding	Lsm11	U7 snRNP-specific Sm-like protein LSM11 [Source:MGI Symbol;Acc:MGI:1919540]	11	0.50899	1.84777	12.2345	0.000469138	0.0252555
ENSMUSG00000025876	55097224	55153831	1	protein_coding	Unc5a	unc-5 netrin receptor A [Source:MGI Symbol;Acc:MGI:894682]	13	-0.361284	4.29099	12.2288	0.000470582	0.0252976
ENSMUSG00000035085	83328503	83332059	1	protein_coding	1700020L24Rik	RIKEN cDNA 1700020L24 gene [Source:MGI Symbol;Acc:MGI:1913580]	11	1.10308	-1.17503	12.2279	0.000470808	0.0252976
ENSMUSG00000014850	92348380	92491511	-1	protein_coding	Msh3	mutS homolog 3 [Source:MGI Symbol;Acc:MGI:109519]	13	0.285586	3.87027	12.2206	0.000472656	0.025373
ENSMUSG00000066687	48565597	48747522	-1	protein_coding	Zbtb16	zinc finger and BTB domain containing 16 [Source:MGI Symbol;Acc:MGI:103222]	9	0.790906	6.88625	12.2158	0.000473869	0.0254142
ENSMUSG00000050043	84501660	84509484	-1	protein_coding	Tmx2	thioredoxin-related transmembrane protein 2 [Source:MGI Symbol;Acc:MGI:1914208]	2	-0.345875	4.45947	12.2095	0.000475463	0.0254757
ENSMUSG00000028717	114913623	114928952	1	protein_coding	Tal1	T cell acute lymphocytic leukemia 1 [Source:MGI Symbol;Acc:MGI:98480]	4	0.591696	0.805416	12.1844	0.000481897	0.0257962
ENSMUSG00000036777	22243308	22300484	-1	protein_coding	Anln	anillin, actin binding protein [Source:MGI Symbol;Acc:MGI:1920174]	9	-0.48137	2.08962	12.1806	0.000482883	0.0258247
ENSMUSG00000014164	58148042	58261406	-1	protein_coding	Klhl3	kelch-like 3 [Source:MGI Symbol;Acc:MGI:2445185]	13	0.679292	0.546673	12.1697	0.000485717	0.0259519
ENSMUSG00000069094	19277272	19365486	-1	protein_coding	Pde7a	phosphodiesterase 7A [Source:MGI Symbol;Acc:MGI:1202402]	3	-0.334926	7.37773	12.1633	0.000487402	0.0260176
ENSMUSG00000022442	83367970	83395094	-1	protein_coding	Ttll1	tubulin tyrosine ligase-like 1 [Source:MGI Symbol;Acc:MGI:2443047]	15	-0.708283	0.881215	12.1376	0.00049416	0.0263536
ENSMUSG00000089862	8259288	8459470	1	protein_coding	Umad1	UMAP1-MVP12 associated (UMA) domain containing 1 [Source:MGI Symbol;Acc:MGI:3840148]	6	-0.328776	3.5197	12.1331	0.000495354	0.0263926
ENSMUSG00000026471	155003023	155022560	-1	protein_coding	Mr1	major histocompatibility complex, class I-related [Source:MGI Symbol;Acc:MGI:1195463]	1	-0.339083	5.40026	12.131	0.000495914	0.0263978
ENSMUSG00000067212	36340665	36343747	-1	protein_coding	H2-T23	histocompatibility 2, T region locus 23 [Source:MGI Symbol;Acc:MGI:95957]	17	0.411687	3.28779	12.1236	0.000497886	0.0264781
ENSMUSG00000020598	44375668	44648747	1	protein_coding	Nrcam	neuronal cell adhesion molecule [Source:MGI Symbol;Acc:MGI:104750]	12	1.35391	-1.14109	12.1192	0.00049904	0.0265147
ENSMUSG00000091722	75693422	75767148	1	protein_coding	Siah3	siah E3 ubiquitin protein ligase family member 3 [Source:MGI Symbol;Acc:MGI:2685758]	14	4.40527	-4.17063	12.1155	0.000500038	0.026543
ENSMUSG00000031290	146253371	146337077	-1	protein_coding	Lrch2	leucine-rich repeats and calponin homology (CH) domain containing 2 [Source:MGI Symbol;Acc:MGI:2147870]	X	0.737623	-0.225824	12.1132	0.000500659	0.0265512
ENSMUSG00000024451	38105681	38132022	-1	protein_coding	Arap3	ArfGAP with RhoGAP domain, ankyrin repeat and PH domain 3 [Source:MGI Symbol;Acc:MGI:2147274]	18	0.44039	4.16152	12.1099	0.00050154	0.0265732
ENSMUSG00000023169	96469299	96540794	-1	protein_coding	Slc38a1	solute carrier family 38, member 1 [Source:MGI Symbol;Acc:MGI:2145895]	15	1.1189	-0.596214	12.0961	0.000505267	0.0267459
ENSMUSG00000096629	16661815	16679217	1	protein_coding	Gm3383	predicted gene 3383 [Source:MGI Symbol;Acc:MGI:3781561]	14	-4.6418	-4.11109	12.0939	0.000505871	0.026753
ENSMUSG00000044026	38384428	38394058	1	protein_coding	Slc35g1	solute carrier family 35, member G1 [Source:MGI Symbol;Acc:MGI:2444789]	19	-0.507616	1.32338	12.0896	0.000507031	0.0267895
ENSMUSG00000048349	104699112	104705435	-1	protein_coding	Pou4f1	POU domain, class 4, transcription factor 1 [Source:MGI Symbol;Acc:MGI:102525]	14	-0.52215	1.1391	12.085	0.000508277	0.0268305
ENSMUSG00000071342	40225492	40249489	-1	protein_coding	Lsmem1	leucine-rich single-pass membrane protein 1 [Source:MGI Symbol;Acc:MGI:2685735]	12	-0.376274	4.69117	12.0762	0.000510684	0.0269326
ENSMUSG00000050071	135114721	135116262	-1	protein_coding	Bex1	brain expressed X-linked 1 [Source:MGI Symbol;Acc:MGI:1328321]	X	-0.507191	2.6301	12.0574	0.000515877	0.0271813
ENSMUSG00000023088	14179422	14293601	1	protein_coding	Abcc1	ATP-binding cassette, sub-family C (CFTR/MRP), member 1 [Source:MGI Symbol;Acc:MGI:102676]	16	-0.34687	5.75139	12.0531	0.000517064	0.0272038
ENSMUSG00000121015	101158560	101161299	1	lncRNA		novel transcript, sense intronic to Nr4a1	15	-0.67743	1.95636	12.0524	0.000517258	0.0272038
ENSMUSG00000103932	77336770	77339093	1	TEC	Gm36963	predicted gene, 36963 [Source:MGI Symbol;Acc:MGI:5610191]	16	4.42666	-4.16937	12.0468	0.000518804	0.0272599
ENSMUSG00000022346	61857240	61862223	1	protein_coding	Myc	myelocytomatosis oncogene [Source:MGI Symbol;Acc:MGI:97250]	15	0.519795	2.42893	12.0449	0.000519345	0.0272632
ENSMUSG00000110390	126526832	126533132	-1	lncRNA	Gm45869	predicted gene 45869 [Source:MGI Symbol;Acc:MGI:5804984]	6	1.72336	-2.11425	12.0421	0.000520112	0.0272784
ENSMUSG00000063450	75864908	76157700	1	protein_coding	Syne2	spectrin repeat containing, nuclear envelope 2 [Source:MGI Symbol;Acc:MGI:2449316]	12	0.287586	4.87396	12.0231	0.000525454	0.0275332
ENSMUSG00000085180	3242055	3258092	1	lncRNA	AI838599	expressed sequence AI838599 [Source:MGI Symbol;Acc:MGI:3510989]	4	0.594617	0.687027	12.0138	0.000528077	0.0276452
ENSMUSG00000054640	81680534	82045806	-1	protein_coding	Slc8a1	solute carrier family 8 (sodium/calcium exchanger), member 1 [Source:MGI Symbol;Acc:MGI:107956]	17	-0.46762	4.49018	12.0103	0.000529065	0.0276716
ENSMUSG00000049807	97306359	97393228	1	protein_coding	Arhgap23	Rho GTPase activating protein 23 [Source:MGI Symbol;Acc:MGI:3697726]	11	0.384347	3.15463	12.0059	0.000530316	0.0277116
ENSMUSG00000034968	83063348	83065224	1	protein_coding	Lbx2	ladybird homeobox 2 [Source:MGI Symbol;Acc:MGI:1342288]	6	-0.952396	-1.35588	12.0031	0.000531129	0.0277286
ENSMUSG00000041741	141194995	141453174	1	protein_coding	Pde3a	phosphodiesterase 3A, cGMP inhibited [Source:MGI Symbol;Acc:MGI:1860764]	6	0.528078	2.09036	12.0001	0.00053197	0.0277471
ENSMUSG00000086741	23628810	23639601	-1	lncRNA	Gm15816	predicted gene 15816 [Source:MGI Symbol;Acc:MGI:3802114]	8	0.708484	1.27175	11.9907	0.000534668	0.0278401
ENSMUSG00000106574	139355140	139356138	1	processed_pseudogene	Gm2451	predicted pseudogene 2451 [Source:MGI Symbol;Acc:MGI:3780618]	3	1.57662	1.77741	11.9905	0.00053473	0.0278401
ENSMUSG00000025488	140478858	140480359	-1	protein_coding	Cox8b	cytochrome c oxidase subunit 8B [Source:MGI Symbol;Acc:MGI:105958]	7	-0.289613	7.64066	11.9812	0.000537406	0.0279539
ENSMUSG00000062960	76093487	76139118	-1	protein_coding	Kdr	kinase insert domain protein receptor [Source:MGI Symbol;Acc:MGI:96683]	5	0.377822	4.66511	11.9657	0.0005419	0.028162
ENSMUSG00000066829	22188044	22218944	-1	protein_coding	Zfp810	zinc finger protein 810 [Source:MGI Symbol;Acc:MGI:2384563]	9	0.594423	0.159618	11.9462	0.000547591	0.0284208
ENSMUSG00000116842	18300806	18305295	1	TEC	Gm49588	predicted gene, 49588 [Source:MGI Symbol;Acc:MGI:6214991]	16	-4.67666	-4.0821	11.9452	0.000547876	0.0284208
ENSMUSG00000062070	105230706	105247305	1	protein_coding	Pgk1	phosphoglycerate kinase 1 [Source:MGI Symbol;Acc:MGI:97555]	X	0.287572	9.66031	11.9277	0.000553059	0.0286636
ENSMUSG00000064637	13141677	13141804	1	snoRNA	Snora20	small nucleolar RNA, H/ACA box 20 [Source:MGI Symbol;Acc:MGI:3819492]	17	4.21486	-4.24083	11.9203	0.000555249	0.0287509
ENSMUSG00000071036	86805159	86812916	-1	lncRNA	Gm10309	predicted gene 10309 [Source:MGI Symbol;Acc:MGI:3641941]	17	1.2294	0.171564	11.9132	0.000557387	0.0288354
ENSMUSG00000033579	112071767	112120456	-1	protein_coding	Fa2h	fatty acid 2-hydroxylase [Source:MGI Symbol;Acc:MGI:2443327]	8	1.52828	0.177419	11.8908	0.000564129	0.0291536
ENSMUSG00000063160	26957858	26981569	1	protein_coding	Numbl	numb-like [Source:MGI Symbol;Acc:MGI:894702]	7	0.456342	1.91654	11.8893	0.000564559	0.0291536
ENSMUSG00000042826	69686894	69692683	-1	protein_coding	Fgf11	fibroblast growth factor 11 [Source:MGI Symbol;Acc:MGI:109167]	11	0.628651	1.30731	11.8863	0.000565482	0.0291748
ENSMUSG00000087366	94939771	95055555	1	lncRNA	Junos	jun proto-oncogene, opposite strand [Source:MGI Symbol;Acc:MGI:2652837]	4	-0.487779	2.97863	11.8746	0.000569058	0.0293327
ENSMUSG00000036833	24866045	24944069	1	protein_coding	Pnpla7	patatin-like phospholipase domain containing 7 [Source:MGI Symbol;Acc:MGI:2385325]	2	0.369473	6.01881	11.8589	0.000573852	0.0295531
ENSMUSG00000052921	68833981	68848306	-1	protein_coding	Arhgef15	Rho guanine nucleotide exchange factor (GEF) 15 [Source:MGI Symbol;Acc:MGI:3045246]	11	0.326483	3.70308	11.8541	0.000575354	0.0296037
ENSMUSG00000083261	39955557	39956750	1	processed_pseudogene	Gm7816	predicted pseudogene 7816 [Source:MGI Symbol;Acc:MGI:3646286]	5	-2.04025	-3.31909	11.8513	0.000576226	0.0296218
ENSMUSG00000024304	16721934	16942303	-1	protein_coding	Cdh2	cadherin 2 [Source:MGI Symbol;Acc:MGI:88355]	18	1.00129	-0.501085	11.8484	0.000577119	0.029641
ENSMUSG00000048458	105611915	105628158	1	protein_coding	Inka2	inka box actin regulator 2 [Source:MGI Symbol;Acc:MGI:1923497]	3	0.368009	2.24073	11.8459	0.000577871	0.029653
ENSMUSG00000003228	60878187	61084406	1	protein_coding	Grk5	G protein-coupled receptor kinase 5 [Source:MGI Symbol;Acc:MGI:109161]	19	0.549239	2.52535	11.8294	0.000583031	0.0298908
ENSMUSG00000036099	93775027	93871679	-1	protein_coding	Vezt	vezatin, adherens junctions transmembrane protein [Source:MGI Symbol;Acc:MGI:2143698]	10	-0.293491	5.51082	11.8164	0.000587102	0.0300725
ENSMUSG00000027333	131333416	131367842	1	protein_coding	Smox	spermine oxidase [Source:MGI Symbol;Acc:MGI:2445356]	2	0.466057	8.2069	11.8094	0.000589318	0.0301589
ENSMUSG00000051098	81859460	81901394	1	protein_coding	Mblac2	metallo-beta-lactamase domain containing 2 [Source:MGI Symbol;Acc:MGI:1920102]	13	-0.515373	1.39019	11.8029	0.000591397	0.0302004
ENSMUSG00000055485	156857719	156921174	-1	protein_coding	Soga1	suppressor of glucose, autophagy associated 1 [Source:MGI Symbol;Acc:MGI:2444575]	2	0.709945	1.71918	11.8019	0.000591717	0.0302004
ENSMUSG00000056055	87731402	87772880	1	protein_coding	Sag	S-antigen, retina and pineal gland (arrestin) [Source:MGI Symbol;Acc:MGI:98227]	1	1.68256	-2.93286	11.8031	0.000591329	0.0302004
ENSMUSG00000083557	33681224	33682324	-1	processed_pseudogene	Gm6877	predicted pseudogene 6877 [Source:MGI Symbol;Acc:MGI:3644703]	8	-0.684144	0.443953	11.7923	0.000594771	0.0303291
ENSMUSG00000002325	55841028	55847487	1	protein_coding	Irf9	interferon regulatory factor 9 [Source:MGI Symbol;Acc:MGI:107587]	14	0.419214	2.40753	11.7822	0.000598009	0.0304669
ENSMUSG00000025407	127165751	127177843	-1	protein_coding	Gli1	GLI-Kruppel family member GLI1 [Source:MGI Symbol;Acc:MGI:95727]	10	0.912036	0.353084	11.7781	0.000599331	0.030507
ENSMUSG00000028086	84722575	84886505	1	protein_coding	Fbxw7	F-box and WD-40 domain protein 7 [Source:MGI Symbol;Acc:MGI:1354695]	3	-0.31632	4.88586	11.7709	0.000601636	0.0305763
ENSMUSG00000064358	8607	9390	1	protein_coding	mt-Co3	mitochondrially encoded cytochrome c oxidase III [Source:MGI Symbol;Acc:MGI:102502]	MT	-1.0913	8.46299	11.7705	0.000601765	0.0305763
ENSMUSG00000020593	16585670	16696967	-1	protein_coding	Lpin1	lipin 1 [Source:MGI Symbol;Acc:MGI:1891340]	12	0.497191	8.86145	11.7151	0.000619957	0.0314726
ENSMUSG00000033361	71006230	71016328	1	protein_coding	Prrg3	proline rich Gla (G-carboxyglutamic acid) 3 (transmembrane) [Source:MGI Symbol;Acc:MGI:2685214]	X	0.593868	2.28563	11.7133	0.000620566	0.0314755
ENSMUSG00000041479	33941552	33952377	1	protein_coding	Syt15	synaptotagmin XV [Source:MGI Symbol;Acc:MGI:2442166]	14	0.669864	0.565568	11.6895	0.000628541	0.0318517
ENSMUSG00000006527	30436806	30544678	1	protein_coding	Sfmbt1	Scm-like with four mbt domains 1 [Source:MGI Symbol;Acc:MGI:1859609]	14	-0.276958	4.07078	11.6721	0.000634437	0.0320934
ENSMUSG00000050276	143317447	143320730	-1	protein_coding	Mrgprg	MAS-related GPR, member G [Source:MGI Symbol;Acc:MGI:3033145]	7	-3.89835	-3.02533	11.6727	0.000634236	0.0320934
ENSMUSG00000096108	114011861	114012432	-1	IG_V_gene	Ighv11-2	immunoglobulin heavy variable V11-2 [Source:MGI Symbol;Acc:MGI:4947968]	12	-4.62499	-4.13983	11.6697	0.000635276	0.0321073
ENSMUSG00000014837	106007041	106016496	-1	protein_coding	4931428F04Rik	RIKEN cDNA 4931428F04 gene [Source:MGI Symbol;Acc:MGI:1921606]	8	-0.630718	0.25497	11.6645	0.000637051	0.0321685
ENSMUSG00000045441	59324211	59403279	-1	protein_coding	Gprin3	GPRIN family member 3 [Source:MGI Symbol;Acc:MGI:1924785]	6	1.4049	-1.95837	11.6591	0.000638901	0.0322334
ENSMUSG00000079168	4184098	4187707	1	protein_coding	Cd209g	CD209g antigen [Source:MGI Symbol;Acc:MGI:1917442]	8	-1.50655	-0.379907	11.6571	0.000639585	0.0322394
ENSMUSG00000063524	150321178	150333336	1	protein_coding	Eno1	enolase 1, alpha non-neuron [Source:MGI Symbol;Acc:MGI:95393]	4	0.344183	5.75232	11.647	0.000643077	0.0323868
ENSMUSG00000051043	114741978	114763443	1	protein_coding	Gprc5c	G protein-coupled receptor, family C, group 5, member C [Source:MGI Symbol;Acc:MGI:1917605]	11	-0.548116	4.69995	11.6424	0.000644653	0.0324375
ENSMUSG00000003032	55527143	55532466	-1	protein_coding	Klf4	Kruppel-like factor 4 (gut) [Source:MGI Symbol;Acc:MGI:1342287]	4	-0.531386	3.6766	11.6399	0.000645535	0.0324532
ENSMUSG00000071324	41790986	41894438	-1	protein_coding	Armc2	armadillo repeat containing 2 [Source:MGI Symbol;Acc:MGI:1916449]	10	1.36946	-1.60635	11.6306	0.000648755	0.0325864
ENSMUSG00000024105	66861500	66901616	-1	protein_coding	Themis3	thymocyte selection associated family member 3 [Source:MGI Symbol;Acc:MGI:1921806]	17	-1.01315	-0.135953	11.6235	0.000651223	0.0326815
ENSMUSG00000090958	98138490	98151388	1	protein_coding	Lrrc32	leucine rich repeat containing 32 [Source:MGI Symbol;Acc:MGI:93882]	7	0.52264	2.06113	11.6206	0.000652255	0.0327045
ENSMUSG00000026424	135087972	135095419	-1	protein_coding	Gpr37l1	G protein-coupled receptor 37-like 1 [Source:MGI Symbol;Acc:MGI:1928503]	1	1.82382	-1.29998	11.6161	0.000653849	0.0327556
ENSMUSG00000032369	92131803	92154331	1	protein_coding	Plscr1	phospholipid scramblase 1 [Source:MGI Symbol;Acc:MGI:893575]	9	-0.739559	-0.0849773	11.6135	0.000654744	0.0327717
ENSMUSG00000091337	125515015	125516705	1	protein_coding	Eid1	EP300 interacting inhibitor of differentiation 1 [Source:MGI Symbol;Acc:MGI:1889651]	2	0.342496	3.9882	11.6113	0.000655506	0.032781
ENSMUSG00000017417	97814064	97877270	-1	protein_coding	Plxdc1	plexin domain containing 1 [Source:MGI Symbol;Acc:MGI:1919574]	11	0.643845	1.79433	11.5899	0.000663108	0.0331321
ENSMUSG00000045930	58311506	58316076	-1	protein_coding	Clec14a	C-type lectin domain family 14, member a [Source:MGI Symbol;Acc:MGI:1914114]	12	0.486221	2.44008	11.5771	0.000667676	0.0333312
ENSMUSG00000052957	60322219	60325179	-1	protein_coding	Gas1	growth arrest specific 1 [Source:MGI Symbol;Acc:MGI:95655]	13	0.547848	3.53064	11.5738	0.00066888	0.0333621
ENSMUSG00000049122	73931679	74120451	1	protein_coding	Frmd3	FERM domain containing 3 [Source:MGI Symbol;Acc:MGI:2442466]	4	1.69906	-1.7797	11.5692	0.000670546	0.0334159
ENSMUSG00000018983	135899705	135923368	1	protein_coding	E2f2	E2F transcription factor 2 [Source:MGI Symbol;Acc:MGI:1096341]	4	-0.737194	0.934392	11.5655	0.000671851	0.0334515
ENSMUSG00000046186	78522828	78623535	1	protein_coding	Cd109	CD109 antigen [Source:MGI Symbol;Acc:MGI:2445221]	9	0.891297	0.0669966	11.5639	0.000672433	0.0334515
ENSMUSG00000040181	162657130	162694179	-1	protein_coding	Fmo1	flavin containing monooxygenase 1 [Source:MGI Symbol;Acc:MGI:1310002]	1	0.471193	4.64661	11.5594	0.000674079	0.0335042
ENSMUSG00000037661	30910099	30951341	1	protein_coding	Gpr160	G protein-coupled receptor 160 [Source:MGI Symbol;Acc:MGI:1919112]	3	0.854647	-0.423925	11.5515	0.000676953	0.0336177
ENSMUSG00000045948	28439066	28441245	-1	protein_coding	Mrps12	mitochondrial ribosomal protein S12 [Source:MGI Symbol;Acc:MGI:1346333]	7	-0.280475	4.41599	11.5385	0.00068171	0.0338245
ENSMUSG00000022225	56178908	56182132	-1	protein_coding	Cma1	chymase 1, mast cell [Source:MGI Symbol;Acc:MGI:96941]	14	-1.3921	0.536065	11.5208	0.000688216	0.0341176
ENSMUSG00000036062	42916660	42944752	1	protein_coding	Phf24	PHD finger protein 24 [Source:MGI Symbol;Acc:MGI:2140712]	4	-0.605282	1.43954	11.5105	0.000692032	0.034277
ENSMUSG00000044715	105651088	105669282	1	protein_coding	Gskip	GSK3B interacting protein [Source:MGI Symbol;Acc:MGI:1914037]	12	-0.363622	3.04428	11.5053	0.000693989	0.034344
ENSMUSG00000021013	98886833	98949497	1	protein_coding	Ttc8	tetratricopeptide repeat domain 8 [Source:MGI Symbol;Acc:MGI:1923510]	12	-0.530804	2.48365	11.5035	0.000694667	0.0343477
ENSMUSG00000116581	30732008	30754447	-1	lncRNA	Gm46565	predicted gene, 46565 [Source:MGI Symbol;Acc:MGI:5826202]	16	0.998758	-1.04028	11.499	0.000696319	0.0343996
ENSMUSG00000035247	51790505	51876319	-1	protein_coding	Hectd1	HECT domain E3 ubiquitin protein ligase 1 [Source:MGI Symbol;Acc:MGI:2384768]	12	0.386392	8.16689	11.4817	0.000702836	0.0346742
ENSMUSG00000085412	52079903	52091977	1	lncRNA	Halr1	Hoxa adjacent long noncoding RNA 1 [Source:MGI Symbol;Acc:MGI:3705267]	6	0.774307	-0.406959	11.4811	0.000703093	0.0346742
ENSMUSG00000076752	19488819	19491721	-1	TR_C_gene	Trgc2	T cell receptor gamma, constant 2 [Source:MGI Symbol;Acc:MGI:98626]	13	-4.31383	-4.24494	11.4774	0.000704459	0.0347115
ENSMUSG00000051890	69287950	69331406	1	protein_coding	Klhdc1	kelch domain containing 1 [Source:MGI Symbol;Acc:MGI:2672853]	12	-0.286802	4.99779	11.4678	0.000708132	0.0348624
ENSMUSG00000019699	176847639	177085769	-1	protein_coding	Akt3	thymoma viral proto-oncogene 3 [Source:MGI Symbol;Acc:MGI:1345147]	1	0.495713	3.54118	11.4628	0.000710047	0.0349265
ENSMUSG00000015533	114969617	115068636	-1	protein_coding	Itga2	integrin alpha 2 [Source:MGI Symbol;Acc:MGI:96600]	13	0.856863	-0.435837	11.4586	0.000711641	0.0349747
ENSMUSG00000024176	25784866	25789660	-1	protein_coding	Sox8	SRY (sex determining region Y)-box 8 [Source:MGI Symbol;Acc:MGI:98370]	17	1.15042	-1.46155	11.4556	0.000712792	0.0350011
ENSMUSG00000028405	40143081	40198338	1	protein_coding	Aco1	aconitase 1 [Source:MGI Symbol;Acc:MGI:87879]	4	0.267446	4.14872	11.447	0.000716104	0.0350731
ENSMUSG00000056054	90576285	90577342	1	protein_coding	S100a8	S100 calcium binding protein A8 (calgranulin A) [Source:MGI Symbol;Acc:MGI:88244]	3	-1.88616	-2.74036	11.4473	0.000715982	0.0350731
ENSMUSG00000078440	81220262	81224186	1	protein_coding	Dohh	deoxyhypusine hydroxylase/monooxygenase [Source:MGI Symbol;Acc:MGI:1915964]	10	-0.388004	2.73783	11.4491	0.000715303	0.0350731
ENSMUSG00000026657	4022528	4618854	1	protein_coding	Frmd4a	FERM domain containing 4A [Source:MGI Symbol;Acc:MGI:1919850]	2	0.486681	1.82638	11.4397	0.000718927	0.0351811
ENSMUSG00000047242	105250489	105264764	-1	protein_coding	Taf9b	TATA-box binding protein associated factor 9B [Source:MGI Symbol;Acc:MGI:3039562]	X	-0.324032	4.03583	11.4313	0.000722188	0.0353104
ENSMUSG00000038077	126685292	126717637	-1	protein_coding	Kcna6	potassium voltage-gated channel, shaker-related, subfamily, member 6 [Source:MGI Symbol;Acc:MGI:96663]	6	1.50414	-0.968726	11.4294	0.000722906	0.0353152
ENSMUSG00000058159	8574824	8642345	1	protein_coding	T2	brachyury 2 [Source:MGI Symbol;Acc:MGI:104658]	17	4.10704	-4.30845	11.4274	0.000723675	0.0353225
ENSMUSG00000067063	56743431	56743778	-1	processed_pseudogene	Mif-ps9	macrophage migration inhibitory factor, pseudogene 9 [Source:MGI Symbol;Acc:MGI:103166]	19	3.85128	-4.38631	11.4147	0.000728647	0.0355348
ENSMUSG00000030346	126900013	126916550	-1	protein_coding	Rad51ap1	RAD51 associated protein 1 [Source:MGI Symbol;Acc:MGI:1098224]	6	1.1576	-1.46557	11.41	0.000730502	0.0355948
ENSMUSG00000049553	71886037	71961919	1	protein_coding	Polr1a	polymerase (RNA) I polypeptide A [Source:MGI Symbol;Acc:MGI:1096397]	6	0.290843	5.64434	11.3799	0.000742416	0.0361444
ENSMUSG00000037012	62104634	62215687	-1	protein_coding	Hk1	hexokinase 1 [Source:MGI Symbol;Acc:MGI:96103]	10	0.412062	2.43421	11.3678	0.000747294	0.0363509
ENSMUSG00000020629	28725230	28732174	1	protein_coding	Adi1	acireductone dioxygenase 1 [Source:MGI Symbol;Acc:MGI:2144929]	12	-0.319412	6.36601	11.36	0.000750447	0.0364549
ENSMUSG00000023147	95946607	95959052	1	protein_coding	Get1	guided entry of tail-anchored proteins factor 1 [Source:MGI Symbol;Acc:MGI:2136882]	16	-0.375896	2.74626	11.3593	0.000750711	0.0364549
ENSMUSG00000020601	15841728	15866923	-1	protein_coding	Trib2	tribbles pseudokinase 2 [Source:MGI Symbol;Acc:MGI:2145021]	12	0.613712	4.35445	11.3555	0.000752265	0.0364993
ENSMUSG00000109157	58968379	58971571	1	TEC	Gm44829	predicted gene 44829 [Source:MGI Symbol;Acc:MGI:5753405]	7	1.31218	-1.62715	11.3508	0.00075416	0.0365601
ENSMUSG00000061689	156455625	156606283	1	protein_coding	Dlgap4	DLG associated protein 4 [Source:MGI Symbol;Acc:MGI:2138865]	2	-0.314845	6.00634	11.3383	0.000759253	0.0367445
ENSMUSG00000079442	32477107	32489710	1	protein_coding	St6galnac4	ST6 (alpha-N-acetyl-neuraminyl-2,3-beta-galactosyl-1,3)-N-acetylgalactosaminide alpha-2,6-sialyltransferase 4 [Source:MGI Symbol;Acc:MGI:1341894]	2	0.334706	3.57688	11.3398	0.00075863	0.0367445
ENSMUSG00000045071	59626211	59761439	1	protein_coding	E130308A19Rik	RIKEN cDNA E130308A19 gene [Source:MGI Symbol;Acc:MGI:2442164]	4	-0.40413	2.84866	11.3285	0.000763253	0.0368755
ENSMUSG00000105926	30151716	30155716	-1	TEC	Gm43386	predicted gene 43386 [Source:MGI Symbol;Acc:MGI:5663523]	5	-2.74875	-3.87473	11.3295	0.000762868	0.0368755
ENSMUSG00000078091	103896142	103897831	1	TEC	Gm10912	predicted gene 10912 [Source:MGI Symbol;Acc:MGI:3809094]	2	-1.9895	-3.18422	11.3185	0.000767405	0.0370447
ENSMUSG00000104671	102978490	102979808	1	lncRNA	Gm43062	predicted gene 43062 [Source:MGI Symbol;Acc:MGI:5663199]	3	1.13196	-1.36564	11.31	0.000770921	0.037169
ENSMUSG00000109536	58873595	58904536	-1	TEC	9330162G02Rik	RIKEN cDNA 9330162G02 gene [Source:MGI Symbol;Acc:MGI:2442217]	7	-0.618211	0.969473	11.3091	0.000771285	0.037169
ENSMUSG00000087080	50608497	50609742	-1	lncRNA	Gm12199	predicted gene 12199 [Source:MGI Symbol;Acc:MGI:3650414]	11	0.99127	-0.097127	11.2917	0.000778557	0.0374562
ENSMUSG00000107244	43533790	43536980	1	lncRNA	Gm43699	predicted gene 43699 [Source:MGI Symbol;Acc:MGI:5663836]	5	-0.794239	1.02212	11.2929	0.000778051	0.0374562
ENSMUSG00000074899	119871974	119916159	-1	protein_coding	Sptbn5	spectrin beta, non-erythrocytic 5 [Source:MGI Symbol;Acc:MGI:2685200]	2	0.771979	1.58861	11.2746	0.000785749	0.0377594
ENSMUSG00000102308	92439812	92441818	-1	protein_coding	2310046K23Rik	RIKEN cDNA 2310046K23 gene [Source:MGI Symbol;Acc:MGI:1924218]	3	-5.6896	-3.52776	11.2736	0.000786185	0.0377594
ENSMUSG00000025324	58305914	58479168	1	protein_coding	Atp10a	ATPase, class V, type 10A [Source:MGI Symbol;Acc:MGI:1330809]	7	0.557371	1.32353	11.2655	0.000789592	0.0378593
ENSMUSG00000031906	106979180	107064620	-1	protein_coding	Smpd3	sphingomyelin phosphodiesterase 3, neutral [Source:MGI Symbol;Acc:MGI:1927578]	8	-0.92157	0.0461317	11.2669	0.000789029	0.0378593
ENSMUSG00000002289	33992724	34000804	-1	protein_coding	Angptl4	angiopoietin-like 4 [Source:MGI Symbol;Acc:MGI:1888999]	17	0.819435	3.94037	11.2581	0.000792745	0.0379785
ENSMUSG00000078970	17132107	17183796	1	protein_coding	Dnaaf10	dynein axonemal assembly factor 10 [Source:MGI Symbol;Acc:MGI:2144224]	11	-0.325141	3.04356	11.2554	0.000793924	0.038003
ENSMUSG00000042436	61376257	61379726	1	protein_coding	Mfap4	microfibrillar-associated protein 4 [Source:MGI Symbol;Acc:MGI:1342276]	11	0.879364	0.509899	11.253	0.000794926	0.0380191
ENSMUSG00000072676	25923724	25928096	-1	protein_coding	Tmem254	transmembrane protein 254 [Source:MGI Symbol;Acc:MGI:1196450]	14	0.652077	2.28031	11.2415	0.000799903	0.0381947
ENSMUSG00000079654	29169231	29179583	-1	protein_coding	Prrt4	proline-rich transmembrane protein 4 [Source:MGI Symbol;Acc:MGI:2141677]	6	0.987633	-0.978975	11.2414	0.000799938	0.0381947
ENSMUSG00000021025	55536195	55539432	-1	protein_coding	Nfkbia	nuclear factor of kappa light polypeptide gene enhancer in B cells inhibitor, alpha [Source:MGI Symbol;Acc:MGI:104741]	12	-0.488284	4.79195	11.2312	0.000804322	0.0383719
ENSMUSG00000024589	65020776	65350899	1	protein_coding	Nedd4l	neural precursor cell expressed, developmentally down-regulated gene 4-like [Source:MGI Symbol;Acc:MGI:1933754]	18	0.38539	5.18716	11.2175	0.000810313	0.0386254
ENSMUSG00000040543	71938354	72026604	-1	protein_coding	Pitpnm3	PITPNM family member 3 [Source:MGI Symbol;Acc:MGI:2685726]	11	0.570457	1.97161	11.2022	0.000816995	0.0388789
ENSMUSG00000045039	25016589	25065342	1	protein_coding	Megf8	multiple EGF-like-domains 8 [Source:MGI Symbol;Acc:MGI:2446294]	7	-0.295889	5.39089	11.2028	0.000816734	0.0388789
ENSMUSG00000022847	20543204	20553261	-1	protein_coding	Thpo	thrombopoietin [Source:MGI Symbol;Acc:MGI:101875]	16	-0.361666	2.80507	11.1942	0.000820519	0.0389815
ENSMUSG00000025270	149330371	149353634	1	protein_coding	Alas2	aminolevulinic acid synthase 2, erythroid [Source:MGI Symbol;Acc:MGI:87990]	X	0.897183	1.49445	11.1946	0.000820364	0.0389815
ENSMUSG00000041559	133964992	133976015	1	protein_coding	Fmod	fibromodulin [Source:MGI Symbol;Acc:MGI:1328364]	1	1.25852	4.25249	11.1881	0.000823236	0.039078
ENSMUSG00000046337	36601773	36722264	-1	protein_coding	Fam178b	family with sequence similarity 178, member B [Source:MGI Symbol;Acc:MGI:3026913]	1	1.46055	-1.23031	11.1739	0.000829565	0.0393457
ENSMUSG00000058056	61964467	62355724	-1	protein_coding	Palld	palladin, cytoskeletal associated protein [Source:MGI Symbol;Acc:MGI:1919583]	8	0.403533	6.07899	11.1697	0.000831462	0.0394029
ENSMUSG00000006179	22186343	22193912	-1	protein_coding	Prss16	protease, serine 16 (thymus) [Source:MGI Symbol;Acc:MGI:1859181]	13	-4.25225	-4.27851	11.1631	0.000834419	0.0395102
ENSMUSG00000033416	75186945	75353806	-1	protein_coding	Gucd1	guanylyl cyclase domain containing 1 [Source:MGI Symbol;Acc:MGI:1916028]	10	0.362804	6.99099	11.1594	0.000836085	0.0395234
ENSMUSG00000061825	105573700	105581115	1	protein_coding	Ces2c	carboxylesterase 2C [Source:MGI Symbol;Acc:MGI:2385905]	8	-1.52176	-2.87774	11.1607	0.000835472	0.0395234
ENSMUSG00000001173	47001264	47054745	1	protein_coding	Ocrl	OCRL, inositol polyphosphate-5-phosphatase [Source:MGI Symbol;Acc:MGI:109589]	X	0.278646	5.13331	11.156	0.000837608	0.0395626
ENSMUSG00000019194	30815949	30826428	-1	protein_coding	Scn1b	sodium channel, voltage-gated, type I, beta [Source:MGI Symbol;Acc:MGI:98247]	7	-0.298853	8.3359	11.15	0.000840319	0.0396577
ENSMUSG00000032131	44184485	44199912	-1	protein_coding	Abcg4	ATP binding cassette subfamily G member 4 [Source:MGI Symbol;Acc:MGI:1890594]	9	-0.606687	0.933538	11.1359	0.000846727	0.0399271
ENSMUSG00000085178	69292339	69293526	1	lncRNA	Kdm6bos	KDM1 lysine (K)-specific demethylase 6B, opposite strand [Source:MGI Symbol;Acc:MGI:1921523]	11	1.46061	-2.02275	11.128	0.000850341	0.0400644
ENSMUSG00000106847	72677449	72682173	-1	lncRNA	Peg13	paternally expressed 13 [Source:MGI Symbol;Acc:MGI:2663476]	15	-0.280051	4.72349	11.1222	0.000853	0.0401565
ENSMUSG00000055653	51361303	51702827	-1	protein_coding	Gpc3	glypican 3 [Source:MGI Symbol;Acc:MGI:104903]	X	0.663027	1.91366	11.1003	0.000863139	0.0406003
ENSMUSG00000037813	158024453	158071142	-1	protein_coding	D630003M21Rik	RIKEN cDNA D630003M21 gene [Source:MGI Symbol;Acc:MGI:3606579]	2	0.593675	1.14044	11.0715	0.000876628	0.0411669
ENSMUSG00000042116	155852606	155859155	-1	protein_coding	Vwa1	von Willebrand factor A domain containing 1 [Source:MGI Symbol;Acc:MGI:2179729]	4	-0.445541	4.00659	11.0718	0.000876509	0.0411669
ENSMUSG00000094320	148152488	148152949	-1	processed_pseudogene	Chchd2-ps	coiled-coil-helix-coiled-coil-helix domain containing 2, pseudogene [Source:MGI Symbol;Acc:MGI:3649942]	4	-0.756034	-0.0241535	11.0591	0.000882548	0.0414108
ENSMUSG00000022512	26175392	26190591	-1	protein_coding	Cldn1	claudin 1 [Source:MGI Symbol;Acc:MGI:1276109]	16	0.92003	1.12403	11.0539	0.000884987	0.0414911
ENSMUSG00000026494	178356690	178766765	1	protein_coding	Kif26b	kinesin family member 26B [Source:MGI Symbol;Acc:MGI:2447076]	1	-0.826697	0.839697	11.0494	0.000887166	0.041559
ENSMUSG00000040794	90716204	90720869	1	protein_coding	C1qtnf4	C1q and tumor necrosis factor related protein 4 [Source:MGI Symbol;Acc:MGI:1914695]	2	-0.436559	3.28196	11.0446	0.000889458	0.0416322
ENSMUSG00000030268	144939561	145021910	-1	protein_coding	Bcat1	branched chain aminotransferase 1, cytosolic [Source:MGI Symbol;Acc:MGI:104861]	6	1.88713	-2.85268	11.0408	0.000891286	0.0416835
ENSMUSG00000031994	30853858	30875134	1	protein_coding	Adamts8	a disintegrin-like and metallopeptidase (reprolysin type) with thrombospondin type 1 motif, 8 [Source:MGI Symbol;Acc:MGI:1353468]	9	1.4286	0.129718	11.0373	0.00089297	0.041728
ENSMUSG00000061815	74164700	74187382	1	protein_coding	Rufy4	RUN and FYVE domain containing 4 [Source:MGI Symbol;Acc:MGI:3588214]	1	2.46203	-3.46436	11.0288	0.000897055	0.0418846
ENSMUSG00000021846	48358280	48519032	1	protein_coding	Peli2	pellino 2 [Source:MGI Symbol;Acc:MGI:1891445]	14	0.28317	3.72462	11.0271	0.000897896	0.0418896
ENSMUSG00000031158	7765596	7776168	1	protein_coding	Timm17b	translocase of inner mitochondrial membrane 17b [Source:MGI Symbol;Acc:MGI:1343176]	X	-0.300811	4.51359	11.0109	0.000905789	0.0422232
ENSMUSG00000028017	129471214	129548965	-1	protein_coding	Egf	epidermal growth factor [Source:MGI Symbol;Acc:MGI:95290]	3	-0.323844	5.43909	11.0091	0.000906666	0.0422287
ENSMUSG00000028988	149602693	149650894	1	protein_coding	Ctnnbip1	catenin beta interacting protein 1 [Source:MGI Symbol;Acc:MGI:1915756]	4	0.433029	3.79756	11.0076	0.000907387	0.0422287
ENSMUSG00000062694	112436466	112449833	1	protein_coding	Cav3	caveolin 3 [Source:MGI Symbol;Acc:MGI:107570]	6	0.321257	5.29424	10.9964	0.000912868	0.0424491
ENSMUSG00000055839	24043712	24048110	-1	protein_coding	Elob	elongin B [Source:MGI Symbol;Acc:MGI:1914923]	17	-0.365706	6.85828	10.9881	0.000916994	0.0426001
ENSMUSG00000074622	160205623	160208985	-1	protein_coding	Mafb	v-maf musculoaponeurotic fibrosarcoma oncogene family, protein B (avian) [Source:MGI Symbol;Acc:MGI:104555]	2	-1.13952	4.8341	10.9868	0.00091761	0.0426001
ENSMUSG00000098098	61747529	61780560	1	lncRNA	Bvht	braveheart long non-coding RNA [Source:MGI Symbol;Acc:MGI:5434104]	18	0.466871	2.53495	10.9845	0.000918788	0.0426201
ENSMUSG00000079457	85177334	85191507	1	protein_coding	Gm7609	predicted pseudogene 7609 [Source:MGI Symbol;Acc:MGI:3644536]	1	-4.30555	-4.2453	10.9746	0.00092371	0.0428136
ENSMUSG00000005936	29170924	29188523	1	protein_coding	Kctd20	potassium channel tetramerisation domain containing 20 [Source:MGI Symbol;Acc:MGI:1914239]	17	0.48914	5.84504	10.9691	0.000926421	0.0429043
ENSMUSG00000113106	99326130	99328287	-1	TEC	Gm47139	predicted gene, 47139 [Source:MGI Symbol;Acc:MGI:6095898]	12	-4.17294	-4.28286	10.9662	0.000927895	0.0429378
ENSMUSG00000021696	108350938	108422217	1	protein_coding	Elovl7	ELOVL family member 7, elongation of long chain fatty acids (yeast) [Source:MGI Symbol;Acc:MGI:1921809]	13	1.42097	-1.56732	10.955	0.000933501	0.0431621
ENSMUSG00000033871	61431207	61533502	-1	protein_coding	Ppargc1b	peroxisome proliferative activated receptor, gamma, coactivator 1 beta [Source:MGI Symbol;Acc:MGI:2444934]	18	-0.570287	2.38739	10.9521	0.000934952	0.0431942
ENSMUSG00000078307	52584342	52591080	-1	protein_coding	AI593442	expressed sequence AI593442 [Source:MGI Symbol;Acc:MGI:2143099]	9	-2.46764	-2.21059	10.9483	0.000936873	0.0432479
ENSMUSG00000006362	123351880	123425848	-1	protein_coding	Cbfa2t3	CBFA2/RUNX1 translocation partner 3 [Source:MGI Symbol;Acc:MGI:1338013]	8	0.461795	3.73419	10.946	0.000938065	0.0432679
ENSMUSG00000004044	100847559	100861713	-1	protein_coding	Cavin1	caveolae associated 1 [Source:MGI Symbol;Acc:MGI:1277968]	11	0.25198	6.48582	10.9422	0.000939986	0.0432864
ENSMUSG00000030237	141751166	141801925	-1	protein_coding	Slco1a4	solute carrier organic anion transporter family, member 1a4 [Source:MGI Symbol;Acc:MGI:1351896]	6	1.4289	-1.93976	10.9434	0.000939376	0.0432864
ENSMUSG00000020374	49792662	49871821	1	protein_coding	Rasgef1c	RasGEF domain family, member 1C [Source:MGI Symbol;Acc:MGI:1921813]	11	1.39667	-1.73951	10.9199	0.000951373	0.0437562
ENSMUSG00000022763	17307475	17325349	1	protein_coding	Aifm3	apoptosis-inducing factor, mitochondrion-associated 3 [Source:MGI Symbol;Acc:MGI:1919418]	16	-2.02519	-2.824	10.9192	0.000951721	0.0437562
ENSMUSG00000106037	119503165	119503510	1	processed_pseudogene	Gm4332	predicted gene 4332 [Source:MGI Symbol;Acc:MGI:3782515]	3	-0.375508	4.7883	10.9164	0.000953158	0.0437869
ENSMUSG00000014243	62158050	62172201	-1	protein_coding	Zswim7	zinc finger SWIM-type containing 7 [Source:MGI Symbol;Acc:MGI:1916997]	11	-0.307208	4.46127	10.9106	0.000956176	0.0438902
ENSMUSG00000002504	24858260	24869301	-1	protein_coding	Slc9a3r2	solute carrier family 9 (sodium/hydrogen exchanger), member 3 regulator 2 [Source:MGI Symbol;Acc:MGI:1890662]	17	0.361522	4.84792	10.8982	0.000962572	0.0441482
ENSMUSG00000110677	103335031	103338726	1	unitary_pseudogene	Gm45777	predicted gene 45777 [Source:MGI Symbol;Acc:MGI:5804892]	12	-0.881153	1.3058	10.8889	0.000967439	0.0443358
ENSMUSG00000049225	11958184	11966452	-1	protein_coding	Pdp1	pyruvate dehydrogenase phosphatase catalytic subunit 1 [Source:MGI Symbol;Acc:MGI:2685870]	4	-0.601838	6.4485	10.8807	0.000971708	0.0444957
ENSMUSG00000033083	101679796	101846627	-1	protein_coding	Tbc1d4	TBC1 domain family, member 4 [Source:MGI Symbol;Acc:MGI:2429660]	14	-0.33664	5.95506	10.8763	0.000974008	0.0445652
ENSMUSG00000007989	65429898	65499912	-1	protein_coding	Fzd3	frizzled class receptor 3 [Source:MGI Symbol;Acc:MGI:108476]	14	1.07975	-0.597722	10.872	0.000976313	0.044599
ENSMUSG00000054150	104896192	104976068	-1	protein_coding	Syne3	spectrin repeat containing, nuclear envelope family member 3 [Source:MGI Symbol;Acc:MGI:2442408]	12	0.523576	1.13718	10.8729	0.000975841	0.044599
ENSMUSG00000111368	43394567	43431813	1	lncRNA	Gm47889	predicted gene, 47889 [Source:MGI Symbol;Acc:MGI:6097120]	10	-2.02462	-2.70813	10.8698	0.000977476	0.0446164
ENSMUSG00000028927	140633655	140679897	1	protein_coding	Padi2	peptidyl arginine deiminase, type II [Source:MGI Symbol;Acc:MGI:1338892]	4	-0.555057	6.83803	10.8609	0.000982167	0.0447947
ENSMUSG00000103916	77213512	77216889	1	TEC	Gm38071	predicted gene, 38071 [Source:MGI Symbol;Acc:MGI:5611299]	16	4.08645	-4.30975	10.8437	0.000991318	0.0451759
ENSMUSG00000050621	114811434	114811807	-1	protein_coding	Rps27rt	ribosomal protein S27, retrogene [Source:MGI Symbol;Acc:MGI:3704345]	9	-0.398908	2.96678	10.8414	0.000992543	0.0451956
ENSMUSG00000022297	38869429	38901583	1	protein_coding	Fzd6	frizzled class receptor 6 [Source:MGI Symbol;Acc:MGI:108474]	15	0.45864	2.5805	10.838	0.000994373	0.0452428
ENSMUSG00000108084	48837263	48843049	1	lncRNA	Gm7932	predicted gene 7932 [Source:MGI Symbol;Acc:MGI:3643446]	6	4.71754	-4.06742	10.8299	0.000998756	0.045406
ENSMUSG00000037692	132738571	132805421	1	protein_coding	Ahdc1	AT hook, DNA binding motif, containing 1 [Source:MGI Symbol;Acc:MGI:2444218]	4	-0.31957	4.26855	10.8171	0.00100568	0.0456843
ENSMUSG00000048701	69932951	70029030	1	protein_coding	Ccdc6	coiled-coil domain containing 6 [Source:MGI Symbol;Acc:MGI:1923801]	10	0.291914	6.52976	10.8106	0.00100922	0.0457767
ENSMUSG00000048756	42057837	42152751	-1	protein_coding	Foxo3	forkhead box O3 [Source:MGI Symbol;Acc:MGI:1890081]	10	0.373769	5.46596	10.8104	0.00100932	0.0457767
ENSMUSG00000043015	52669862	52691078	1	protein_coding	Nemp2	nuclear envelope integral membrane protein 2 [Source:MGI Symbol;Acc:MGI:2444113]	1	0.561156	0.853859	10.784	0.0010238	0.0463965
ENSMUSG00000110101	136269684	136312333	-1	lncRNA	Gm6249	predicted gene 6249 [Source:MGI Symbol;Acc:MGI:3644248]	7	0.989633	-0.990995	10.781	0.00102549	0.0464361
ENSMUSG00000120405	95580588	95581451	-1	lncRNA		novel transcript	3	1.46307	-2.31364	10.7787	0.00102673	0.0464554
ENSMUSG00000019843	39244851	39441377	1	protein_coding	Fyn	Fyn proto-oncogene [Source:MGI Symbol;Acc:MGI:95602]	10	0.399176	2.99963	10.769	0.00103216	0.0465904
ENSMUSG00000032372	92157655	92179805	1	protein_coding	Plscr2	phospholipid scramblase 2 [Source:MGI Symbol;Acc:MGI:1270860]	9	-0.614751	0.479409	10.7718	0.00103057	0.0465904
ENSMUSG00000042499	74509901	74517360	1	protein_coding	Hoxd11	homeobox D11 [Source:MGI Symbol;Acc:MGI:96203]	2	4.10685	-4.30863	10.7704	0.00103138	0.0465904
ENSMUSG00000052726	140173896	140539805	1	protein_coding	Kcnt2	potassium channel, subfamily T, member 2 [Source:MGI Symbol;Acc:MGI:3036273]	1	-1.09071	-0.961103	10.7601	0.00103711	0.046739
ENSMUSG00000059149	131950544	131995800	-1	protein_coding	Mfsd4a	major facilitator superfamily domain containing 4A [Source:MGI Symbol;Acc:MGI:2442786]	1	-0.2789	4.78477	10.7574	0.00103861	0.046739
ENSMUSG00000071858	43910261	43925943	-1	protein_coding	Gm94	predicted gene 94 [Source:MGI Symbol;Acc:MGI:2684940]	18	-5.56793	-3.63038	10.7572	0.00103874	0.046739
ENSMUSG00000074575	168102037	168123656	-1	protein_coding	Kcng1	potassium voltage-gated channel, subfamily G, member 1 [Source:MGI Symbol;Acc:MGI:3616086]	2	-1.48815	-2.51953	10.7587	0.00103793	0.046739
ENSMUSG00000032735	61932463	62044895	-1	protein_coding	Ablim3	actin binding LIM protein family, member 3 [Source:MGI Symbol;Acc:MGI:2442582]	18	0.327344	4.98731	10.7557	0.0010396	0.0467409
ENSMUSG00000002900	31315233	31379643	1	protein_coding	Lamb1	laminin B1 [Source:MGI Symbol;Acc:MGI:96743]	12	0.434479	4.39632	10.7456	0.0010453	0.0469233
ENSMUSG00000028584	143076327	143097602	1	protein_coding	Lrrc38	leucine rich repeat containing 38 [Source:MGI Symbol;Acc:MGI:2442845]	4	-0.447391	4.20926	10.7466	0.00104469	0.0469233
ENSMUSG00000053965	122522596	122653023	1	protein_coding	Pde5a	phosphodiesterase 5A, cGMP-specific [Source:MGI Symbol;Acc:MGI:2651499]	3	0.46782	1.52217	10.7368	0.00105025	0.0470936
ENSMUSG00000062760	84263404	84331298	-1	protein_coding	Shisal1	shisa like 1 [Source:MGI Symbol;Acc:MGI:1919551]	15	-1.8266	-1.88849	10.7359	0.00105075	0.0470936
ENSMUSG00000024033	31473993	31496357	-1	protein_coding	Rsph1	radial spoke head 1 homolog (Chlamydomonas) [Source:MGI Symbol;Acc:MGI:1194909]	17	0.953553	-0.21465	10.7295	0.0010544	0.0471874
ENSMUSG00000042655	104981791	105000401	-1	protein_coding	Shisal2b	shisa like 2B [Source:MGI Symbol;Acc:MGI:1925053]	13	4.79199	-3.98306	10.729	0.00105468	0.0471874
ENSMUSG00000061079	109660424	109694601	1	protein_coding	Zfp143	zinc finger protein 143 [Source:MGI Symbol;Acc:MGI:1277969]	7	0.365397	3.39435	10.7279	0.00105532	0.0471874
ENSMUSG00000111377	43616110	43619083	-1	lncRNA	Gm40634	predicted gene, 40634 [Source:MGI Symbol;Acc:MGI:5623519]	10	0.720564	0.103929	10.7255	0.00105671	0.0472125
ENSMUSG00000033900	82265351	82302575	1	protein_coding	Map9	microtubule-associated protein 9 [Source:MGI Symbol;Acc:MGI:2442208]	3	-0.561963	1.25997	10.7224	0.00105846	0.0472536
ENSMUSG00000076569	69877408	69877961	-1	IG_V_gene	Igkv5-39	immunoglobulin kappa variable 5-39 [Source:MGI Symbol;Acc:MGI:2686255]	6	-5.32942	-3.09949	10.7158	0.00106222	0.0473103
ENSMUSG00000085519	73187612	73194677	1	lncRNA	Gm13703	predicted gene 13703 [Source:MGI Symbol;Acc:MGI:3651307]	2	2.08584	-3.23277	10.7171	0.00106151	0.0473103
ENSMUSG00000110540	123552825	123555619	1	TEC	Gm45743	predicted gene 45743 [Source:MGI Symbol;Acc:MGI:5804858]	8	-0.587641	0.421461	10.7174	0.0010613	0.0473103
ENSMUSG00000031438	138464065	138573894	1	protein_coding	Rnf128	ring finger protein 128 [Source:MGI Symbol;Acc:MGI:1914139]	X	-0.361892	4.45505	10.7105	0.0010653	0.0474104
ENSMUSG00000029462	122492432	122503047	1	protein_coding	Vps29	VPS29 retromer complex component [Source:MGI Symbol;Acc:MGI:1928344]	5	-0.2656	4.37633	10.6931	0.00107535	0.0478205
ENSMUSG00000028974	149188603	149205104	1	protein_coding	Dffa	DNA fragmentation factor, alpha subunit [Source:MGI Symbol;Acc:MGI:1196227]	4	-0.311289	6.00992	10.6836	0.00108088	0.0480287
ENSMUSG00000025986	46846704	46932012	-1	protein_coding	Slc39a10	solute carrier family 39 (zinc transporter), member 10 [Source:MGI Symbol;Acc:MGI:1914515]	1	0.480957	2.80878	10.6814	0.0010822	0.04805
ENSMUSG00000116530	27136694	27145391	-1	lncRNA	Gm32312	predicted gene, 32312 [Source:MGI Symbol;Acc:MGI:5591471]	16	-2.61823	-3.58552	10.6732	0.00108701	0.0482261
ENSMUSG00000040462	126931519	126957000	-1	protein_coding	Os9	amplified in osteosarcoma [Source:MGI Symbol;Acc:MGI:1924301]	10	0.307241	3.77473	10.6708	0.00108839	0.0482497
ENSMUSG00000022292	37924196	37961562	-1	protein_coding	Rrm2b	ribonucleotide reductase M2 B (TP53 inducible) [Source:MGI Symbol;Acc:MGI:2155865]	15	-0.311481	5.31618	10.6686	0.00108972	0.048271
ENSMUSG00000021322	20978283	21220787	1	protein_coding	Aoah	acyloxyacyl hydrolase [Source:MGI Symbol;Acc:MGI:1350928]	13	-1.32316	-2.06472	10.6667	0.00109079	0.0482809
ENSMUSG00000114469	20387908	20529694	-1	lncRNA	C730002L08Rik	RIKEN cDNA C730002L08 gene [Source:MGI Symbol;Acc:MGI:2443493]	19	-1.25513	-2.14751	10.6591	0.00109528	0.0484422
ENSMUSG00000020802	116428566	116472273	-1	protein_coding	Ube2o	ubiquitin-conjugating enzyme E2O [Source:MGI Symbol;Acc:MGI:2444266]	11	-0.255296	5.35728	10.6433	0.0011047	0.0488207
ENSMUSG00000035834	81821962	81859132	-1	protein_coding	Polr3g	polymerase (RNA) III (DNA directed) polypeptide G [Source:MGI Symbol;Acc:MGI:1914736]	13	-0.477899	1.17162	10.623	0.00111691	0.0493217
ENSMUSG00000036564	96403608	96441747	1	protein_coding	Ndrg4	N-myc downstream regulated gene 4 [Source:MGI Symbol;Acc:MGI:2384590]	8	0.981142	0.891819	10.6216	0.00111776	0.0493217
ENSMUSG00000037738	22563632	22615069	-1	protein_coding	Nek5	NIMA (never in mitosis gene a)-related expressed kinase 5 [Source:MGI Symbol;Acc:MGI:2142824]	8	-0.815328	-0.0606119	10.618	0.00111992	0.0493785
ENSMUSG00000022103	71127560	71217278	1	protein_coding	Gfra2	glial cell line derived neurotrophic factor family receptor alpha 2 [Source:MGI Symbol;Acc:MGI:1195462]	14	0.782272	0.239611	10.6149	0.00112178	0.0494226
ENSMUSG00000082424	11413842	11414841	-1	processed_pseudogene	Gm13292	predicted gene 13292 [Source:MGI Symbol;Acc:MGI:3649470]	2	0.987311	0.579246	10.6121	0.00112348	0.049459
ENSMUSG00000056952	113674011	113688030	1	protein_coding	Tatdn2	TatD DNase domain containing 2 [Source:MGI Symbol;Acc:MGI:3576210]	6	-0.265633	4.85412	10.6075	0.00112631	0.0495456
ENSMUSG00000034295	24841680	25266558	1	protein_coding	Fhod3	formin homology 2 domain containing 3 [Source:MGI Symbol;Acc:MGI:1925847]	18	-0.324657	5.84971	10.5991	0.0011314	0.0497311
ENSMUSG00000020733	115054167	115072007	1	protein_coding	Slc9a3r1	solute carrier family 9 (sodium/hydrogen exchanger), member 3 regulator 1 [Source:MGI Symbol;Acc:MGI:1349482]	11	0.659978	0.840474	10.589	0.00113763	0.0499131
ENSMUSG00000022983	90022568	90081391	-1	protein_coding	Scaf4	SR-related CTD-associated factor 4 [Source:MGI Symbol;Acc:MGI:2146350]	16	0.298511	4.24086	10.5881	0.00113817	0.0499131
ENSMUSG00000041544	148324721	148372422	-1	protein_coding	Disp3	dispatched RND transporter family member 3 [Source:MGI Symbol;Acc:MGI:2444403]	4	-1.51196	-3.04973	10.5906	0.00113665	0.0499131
